# Supplementary material for: Endemism patterns are scale dependent
Source: Nat Commun. 2020 Apr 30;11:2115. doi: 10.1038/s41467-020-15921-6 (PMC7192928; doi:10.1038/s41467-020-15921-6)
Supplement: Supplementary file 4 — Source Data [file 41467_2020_15921_MOESM4_ESM.xlsx]

## Sheet: Fig2a_bird_WE_50km
0Ma				1Ma				2Ma				3Ma				4Ma				5Ma
grids	W_Endemism			grids	median_WE			grids	median_WE			grids	median_WE			grids	median_WE			grids	median_WE
v1	145.003			v1	131.466			v1	117.013			v1	101.134			v1	86.9745			v1	74.6136
v10	85.3003			v10	77.6288			v10	71.521			v10	65.1516			v10	59.1848			v10	51.7996
v100	56.4614			v100	49.6154			v100	43.8668			v100	38.0194			v100	32.7769			v100	28.2758
v1000	50.7122			v1000	45.76			v1000	42.0897			v1000	37.9093			v1000	34.3518			v1000	30.5603
v10000	52.482			v10000	50.213			v10000	46.5854			v10000	42.8254			v10000	39.6815			v10000	35.7882
v10001	77.832			v10001	73.6657			v10001	67.8501			v10001	62.693			v10001	58.2128			v10001	52.4997
v10002	88.3672			v10002	83.8476			v10002	77.2179			v10002	71.5967			v10002	65.8081			v10002	59.1258
v10003	0.00270095			v10003	0.00270095			v10003	0.00225926			v10003	0.00225926			v10003	0.00219203			v10003	0.00219203
v10004	0.00270095			v10004	0.00270095			v10004	0.00225926			v10004	0.00225926			v10004	0.00219203			v10004	0.00219203
v10005	0.00270095			v10005	0.00270095			v10005	0.00225926			v10005	0.00225926			v10005	0.00219203			v10005	0.00219203
v10006	0.00270095			v10006	0.00270095			v10006	0.00225926			v10006	0.00225926			v10006	0.00219203			v10006	0.00219203
v10007	0.00270095			v10007	0.00270095			v10007	0.00225926			v10007	0.00225926			v10007	0.00219203			v10007	0.00219203
v10008	0.0104272			v10008	0.0104272			v10008	0.00983828			v10008	0.00983828			v10008	0.00495882			v10008	0.0045474
v10009	0.0148033			v10009	0.0148033			v10009	0.0140671			v10009	0.0140671			v10009	0.0079678			v10009	0.00745354
v1001	39.3805			v1001	35.9105			v1001	32.9224			v1001	30.0062			v1001	26.8413			v1001	24.0573
v10010	0.0050167			v10010	0.0050167			v10010	0.00442777			v10010	0.00442777			v10010	0.00433814			v10010	0.00433814
v10011	0.0148033			v10011	0.0148033			v10011	0.0140671			v10011	0.0140671			v10011	0.0079678			v10011	0.00745354
v10012	0.0050167			v10012	0.0050167			v10012	0.00442777			v10012	0.00442777			v10012	0.00433814			v10012	0.00433814
v10013	14.3274			v10013	12.705			v10013	10.0384			v10013	8.1117			v10013	6.35107			v10013	4.67897
v10014	17.0259			v10014	15.3153			v10014	12.599			v10014	10.3746			v10014	8.69796			v10014	6.75271
v10015	28.2255			v10015	26.0443			v10015	22.5064			v10015	19.5403			v10015	17.1178			v10015	13.1938
v10016	0.0254727			v10016	0.0254726			v10016	0.0253974			v10016	0.0247221			v10016	0.014312			v10016	0.0136672
v10017	0.0254727			v10017	0.0254726			v10017	0.0253974			v10017	0.0247221			v10017	0.014312			v10017	0.0136672
v10018	0.0254727			v10018	0.0254726			v10018	0.0253974			v10018	0.0247221			v10018	0.014312			v10018	0.0136672
v10019	0.0254727			v10019	0.0254726			v10019	0.0253974			v10019	0.0247221			v10019	0.014312			v10019	0.0136672
v1002	35.4162			v1002	33.0121			v1002	30.3215			v1002	27.7745			v1002	25.1445			v1002	22.2844
v10020	0.0254727			v10020	0.0254726			v10020	0.0253974			v10020	0.0247221			v10020	0.014312			v10020	0.0136672
v10021	0.0254727			v10021	0.0254726			v10021	0.0253974			v10021	0.0247221			v10021	0.014312			v10021	0.0136672
v10022	0.0254727			v10022	0.0254726			v10022	0.0253974			v10022	0.0247221			v10022	0.014312			v10022	0.0136672
v10023	0.0254727			v10023	0.0254726			v10023	0.0253974			v10023	0.0247221			v10023	0.014312			v10023	0.0136672
v10024	0.0254727			v10024	0.0254726			v10024	0.0253974			v10024	0.0247221			v10024	0.014312			v10024	0.0136672
v10025	0.0254727			v10025	0.0254726			v10025	0.0253974			v10025	0.0247221			v10025	0.014312			v10025	0.0136672
v10026	0.0254727			v10026	0.0254726			v10026	0.0253974			v10026	0.0247221			v10026	0.014312			v10026	0.0136672
v10027	0.0254727			v10027	0.0254726			v10027	0.0253974			v10027	0.0247221			v10027	0.014312			v10027	0.0136672
v10028	0.0254727			v10028	0.0254726			v10028	0.0253974			v10028	0.0247221			v10028	0.014312			v10028	0.0136672
v10029	0.0254727			v10029	0.0254726			v10029	0.0253974			v10029	0.0247221			v10029	0.014312			v10029	0.0136672
v1003	34.6844			v1003	31.6413			v1003	28.8998			v1003	26.5707			v1003	23.9376			v1003	21.322
v10030	0.0180187			v10030	0.0180186			v10030	0.0179622			v10030	0.0174557			v10030	0.00964811			v10030	0.00916449
v10031	0.0222982			v10031	0.0222981			v10031	0.0222323			v10031	0.0216389			v10031	0.0125314			v10031	0.011815
v10032	0.0180187			v10032	0.0180186			v10032	0.0179622			v10032	0.0174557			v10032	0.00964811			v10032	0.00916449
v10033	0.0226793			v10033	0.0213158			v10033	0.0212119			v10033	0.0206114			v10033	0.0114955			v10033	0.0108558
v10034	0.0173163			v10034	0.0161476			v10034	0.0160585			v10034	0.0155437			v10034	0.0077301			v10034	0.0071818
v10035	0.0173163			v10035	0.0161476			v10035	0.0160585			v10035	0.0155437			v10035	0.0077301			v10035	0.0071818
v10036	0.0226793			v10036	0.0213158			v10036	0.0212119			v10036	0.0206114			v10036	0.0114955			v10036	0.0108558
v10037	0.0226793			v10037	0.0213158			v10037	0.0212119			v10037	0.0206114			v10037	0.0114955			v10037	0.0108558
v10038	0.0226793			v10038	0.0213158			v10038	0.0212119			v10038	0.0206114			v10038	0.0114955			v10038	0.0108558
v10039	0.0226793			v10039	0.0213158			v10039	0.0212119			v10039	0.0206114			v10039	0.0114955			v10039	0.0108558
v1004	35.3744			v1004	31.7784			v1004	28.8629			v1004	26.1796			v1004	23.6141			v1004	21.098
v10040	0.0226793			v10040	0.0213158			v10040	0.0212119			v10040	0.0206114			v10040	0.0114955			v10040	0.0108558
v10041	0.0226793			v10041	0.0213158			v10041	0.0212119			v10041	0.0206114			v10041	0.0114955			v10041	0.0108558
v10042	0.0226793			v10042	0.0213158			v10042	0.0212119			v10042	0.0206114			v10042	0.0114955			v10042	0.0108558
v10043	0.0226793			v10043	0.0213158			v10043	0.0212119			v10043	0.0206114			v10043	0.0114955			v10043	0.0108558
v10044	0.0226793			v10044	0.0213158			v10044	0.0212119			v10044	0.0206114			v10044	0.0114955			v10044	0.0108558
v10045	0.0226793			v10045	0.0213158			v10045	0.0212119			v10045	0.0206114			v10045	0.0114955			v10045	0.0108558
v10046	0.0226793			v10046	0.0213158			v10046	0.0212119			v10046	0.0206114			v10046	0.0114955			v10046	0.0108558
v10047	0.0226793			v10047	0.0213158			v10047	0.0212119			v10047	0.0206114			v10047	0.0114955			v10047	0.0108558
v10048	0.0173163			v10048	0.0161476			v10048	0.0160585			v10048	0.0155437			v10048	0.0077301			v10048	0.0071818
v10049	0.0214788			v10049	0.0201153			v10049	0.0200113			v10049	0.0194042			v10049	0.0102762			v10049	0.00950078
v1005	32.2987			v1005	28.5945			v1005	26.0171			v1005	23.6848			v1005	21.6749			v1005	19.2216
v10050	0.0214788			v10050	0.0201153			v10050	0.0200113			v10050	0.0194042			v10050	0.0102762			v10050	0.00950078
v10051	0.0214788			v10051	0.0201153			v10051	0.0200113			v10051	0.0194042			v10051	0.0102762			v10051	0.00950078
v10052	0.0214788			v10052	0.0201153			v10052	0.0200113			v10052	0.0194042			v10052	0.0102762			v10052	0.00950078
v10053	0.0214788			v10053	0.0201153			v10053	0.0200113			v10053	0.0194042			v10053	0.0102762			v10053	0.00950078
v10054	0.0214788			v10054	0.0201153			v10054	0.0200113			v10054	0.0194042			v10054	0.0102762			v10054	0.00950078
v10055	0.000308642			v10055	0.000308642			v10055	0.000308642			v10055	0.000308642			v10055	0.000308642			v10055	0.000308642
v10056	0.000697483			v10056	0.000697483			v10056	0.000697483			v10056	0.000697483			v10056	0.000697483			v10056	0.000697483
v10057	0.000697483			v10057	0.000697483			v10057	0.000697483			v10057	0.000697483			v10057	0.000697483			v10057	0.000697483
v10058	120.907			v10058	98.5242			v10058	72.2254			v10058	59.3467			v10058	48.4995			v10058	39.9617
v10059	0.000697483			v10059	0.000697483			v10059	0.000697483			v10059	0.000697483			v10059	0.000697483			v10059	0.000697483
v1006	29.477			v1006	26.1668			v1006	23.8872			v1006	21.8254			v1006	19.8815			v1006	18.0897
v10060	122.728			v10060	99.9959			v10060	73.2329			v10060	60.1592			v10060	49.1289			v10060	40.4721
v10061	98.1898			v10061	84.9426			v10061	69.374			v10061	57.5582			v10061	46.8297			v10061	39.021
v10062	0.00429878			v10062	0.00332485			v10062	0.0032969			v10062	0.00286747			v10062	0.00286111			v10062	0.00280774
v10063	0.00429878			v10063	0.00332485			v10063	0.0032969			v10063	0.00286747			v10063	0.00286111			v10063	0.00280774
v10064	0.00429878			v10064	0.00332485			v10064	0.0032969			v10064	0.00286747			v10064	0.00286111			v10064	0.00280774
v10065	0.0055941			v10065	0.00442539			v10065	0.00439185			v10065	0.00387654			v10065	0.0038689			v10065	0.00380486
v10066	0.0055941			v10066	0.00442539			v10066	0.00439185			v10066	0.00387654			v10066	0.0038689			v10066	0.00380486
v10067	0.0055941			v10067	0.00442539			v10067	0.00439185			v10067	0.00387654			v10067	0.0038689			v10067	0.00380486
v10068	0.0055941			v10068	0.00442539			v10068	0.00439185			v10068	0.00387654			v10068	0.0038689			v10068	0.00380486
v10069	0.0055941			v10069	0.00442539			v10069	0.00439185			v10069	0.00387654			v10069	0.0038689			v10069	0.00380486
v1007	26.3794			v1007	23.842			v1007	21.7922			v1007	20.0292			v1007	18.3699			v1007	16.6969
v10070	0.0055941			v10070	0.00442539			v10070	0.00439185			v10070	0.00387654			v10070	0.0038689			v10070	0.00380486
v10071	0.0055941			v10071	0.00442539			v10071	0.00439185			v10071	0.00387654			v10071	0.0038689			v10071	0.00380486
v10072	0.0055941			v10072	0.00442539			v10072	0.00439185			v10072	0.00387654			v10072	0.0038689			v10072	0.00380486
v10073	0.0055941			v10073	0.00442539			v10073	0.00439185			v10073	0.00387654			v10073	0.0038689			v10073	0.00380486
v10074	0.0055941			v10074	0.00442539			v10074	0.00439185			v10074	0.00387654			v10074	0.0038689			v10074	0.00380486
v10075	0.0055941			v10075	0.00442539			v10075	0.00439185			v10075	0.00387654			v10075	0.0038689			v10075	0.00380486
v10076	0.0055941			v10076	0.00442539			v10076	0.00439185			v10076	0.00387654			v10076	0.0038689			v10076	0.00380486
v10077	0.0055941			v10077	0.00442539			v10077	0.00439185			v10077	0.00387654			v10077	0.0038689			v10077	0.00380486
v10078	58.7645			v10078	48.0649			v10078	37.4125			v10078	28.9465			v10078	23.5573			v10078	19.3146
v10079	69.1112			v10079	60.7349			v10079	50.6963			v10079	41.0244			v10079	33.6548			v10079	26.2957
v1008	25.3299			v1008	23.0231			v1008	21.1006			v1008	19.3826			v1008	17.8921			v1008	16.0736
v10080	63.6779			v10080	54.8797			v10080	42.9267			v10080	34.5314			v10080	28.5598			v10080	23.1143
v10081	66.5307			v10081	56.9759			v10081	46.026			v10081	39.6532			v10081	32.8751			v10081	26.9214
v10082	76.2568			v10082	63.7691			v10082	49.5419			v10082	41.2021			v10082	33.3154			v10082	26.7488
v10083	105.777			v10083	90.9317			v10083	75.5376			v10083	63.5093			v10083	53.6516			v10083	44.171
v10084	340.246			v10084	206.074			v10084	159.984			v10084	124.747			v10084	98.8406			v10084	79.3035
v10085	250.146			v10085	204.304			v10085	159.182			v10085	121.405			v10085	98.4771			v10085	75.6723
v10086	162.567			v10086	140.618			v10086	115.729			v10086	94.1945			v10086	78.7474			v10086	65.4288
v10087	268.401			v10087	231.853			v10087	195.825			v10087	159.545			v10087	129.017			v10087	104.861
v10088	606.768			v10088	537.194			v10088	468.051			v10088	385.617			v10088	311.931			v10088	248.582
v10089	1143.18			v10089	1022.17			v10089	891.153			v10089	754.205			v10089	602.866			v10089	482.64
v1009	27.1574			v1009	24.6296			v1009	22.4347			v1009	20.5975			v1009	19.0429			v1009	17.0099
v10090	1437.51			v10090	1295.39			v10090	1128.02			v10090	932.438			v10090	751.256			v10090	594.932
v10091	1488.29			v10091	1335.31			v10091	1154.38			v10091	951.629			v10091	762.566			v10091	606.034
v10092	867.258			v10092	773.953			v10092	663.892			v10092	549.645			v10092	448.818			v10092	366.425
v10093	469.877			v10093	424.129			v10093	356.502			v10093	290.147			v10093	232.868			v10093	193.169
v10094	287.587			v10094	265.199			v10094	226.351			v10094	186.166			v10094	150.535			v10094	122.13
v10095	175.288			v10095	167.526			v10095	153.433			v10095	133.422			v10095	113.46			v10095	94.1499
v10096	149.339			v10096	139.277			v10096	128.116			v10096	110.102			v10096	94.1788			v10096	77.4976
v10097	167.758			v10097	156.982			v10097	145.724			v10097	130.788			v10097	111.272			v10097	87.8202
v10098	149.502			v10098	139.751			v10098	130.246			v10098	117.392			v10098	101.775			v10098	79.7627
v10099	137.06			v10099	127.82			v10099	118.324			v10099	106.028			v10099	90.6042			v10099	69.6604
v101	99.056			v101	89.5396			v101	79.5095			v101	69.3296			v101	57.6132			v101	49.8786
v1010	26.8501			v1010	24.4672			v1010	22.4914			v1010	20.8136			v1010	19.3069			v1010	17.499
v10100	133.151			v10100	125.413			v10100	114.5			v10100	101.763			v10100	87.1598			v10100	67.1495
v10101	125.578			v10101	117.888			v10101	106.92			v10101	94.3298			v10101	81.3085			v10101	62.2891
v10102	122.935			v10102	115.316			v10102	104.415			v10102	91.7266			v10102	79.7026			v10102	60.8914
v10103	91.3367			v10103	83.9843			v10103	75.0017			v10103	64.9285			v10103	56.7392			v10103	49.7651
v10104	89.8698			v10104	84.5053			v10104	75.7425			v10104	66.0529			v10104	57.8897			v10104	50.2981
v10105	100.183			v10105	94.7101			v10105	85.3117			v10105	75.681			v10105	66.7029			v10105	58.1767
v10106	160.648			v10106	148.169			v10106	130.139			v10106	102.422			v10106	88.7975			v10106	77.9013
v10107	202.118			v10107	186.375			v10107	162.252			v10107	128.964			v10107	111.258			v10107	95.0368
v10108	206.337			v10108	190.068			v10108	169.378			v10108	136.39			v10108	117.985			v10108	100.182
v10109	179.973			v10109	164.394			v10109	148.247			v10109	132.131			v10109	114.679			v10109	97.4715
v1011	24.8369			v1011	22.7697			v1011	20.9704			v1011	19.3543			v1011	17.9262			v1011	16.3297
v10110	151.618			v10110	143.339			v10110	128.948			v10110	115.334			v10110	100.964			v10110	86.157
v10111	137.863			v10111	129.784			v10111	116.58			v10111	103.489			v10111	91.5095			v10111	78.501
v10112	127.751			v10112	120.265			v10112	108.731			v10112	97.3027			v10112	85.7973			v10112	73.8128
v10113	114.739			v10113	108.164			v10113	98.142			v10113	87.1118			v10113	77.6322			v10113	67.2168
v10114	107.105			v10114	101.428			v10114	92.8921			v10114	82.6915			v10114	73.7901			v10114	63.9818
v10115	98.8697			v10115	93.4426			v10115	85.43			v10115	76.1521			v10115	67.9455			v10115	58.8192
v10116	94.1252			v10116	89.2439			v10116	81.0229			v10116	72.6665			v10116	64.3728			v10116	55.6173
v10117	86.5368			v10117	81.4789			v10117	74.6541			v10117	66.9136			v10117	59.2864			v10117	51.5197
v10118	75.2999			v10118	71.5885			v10118	66.0269			v10118	59.7236			v10118	52.452			v10118	45.3729
v10119	70.0895			v10119	66.6091			v10119	61.4142			v10119	55.7343			v10119	48.9545			v10119	42.2727
v1012	24.108			v1012	22.0721			v1012	20.304			v1012	18.6814			v1012	17.2549			v1012	15.7493
v10120	64.5357			v10120	61.4125			v10120	56.6992			v10120	51.4904			v10120	45.5991			v10120	39.5222
v10121	64.3026			v10121	60.167			v10121	55.5731			v10121	50.4589			v10121	44.8918			v10121	38.9443
v10122	64.7667			v10122	60.6119			v10122	55.8236			v10122	51.2624			v10122	45.8474			v10122	39.7006
v10123	70.6898			v10123	66.1183			v10123	60.1222			v10123	54.8172			v10123	48.5478			v10123	42.195
v10124	73.4697			v10124	67.8558			v10124	61.6447			v10124	55.7289			v10124	49.308			v10124	42.6685
v10125	85.6396			v10125	79.3325			v10125	71.227			v10125	62.9733			v10125	49.947			v10125	42.5606
v10126	82.998			v10126	77.0233			v10126	68.8814			v10126	61.2409			v10126	48.3751			v10126	41.2269
v10127	71.2845			v10127	66.315			v10127	59.6872			v10127	53.694			v10127	42.5034			v10127	36.2787
v10128	63.4737			v10128	59.6696			v10128	55.1083			v10128	49.9421			v10128	39.1762			v10128	33.8253
v10129	51.4914			v10129	48.0561			v10129	44.0461			v10129	40.2544			v10129	35.7651			v10129	31.3733
v1013	20.3838			v1013	19.4036			v1013	18.0514			v1013	16.3767			v1013	15.1052			v1013	13.9166
v10130	50.3755			v10130	46.8623			v10130	43.0821			v10130	39.2769			v10130	34.6559			v10130	30.2329
v10131	49.6725			v10131	45.9726			v10131	41.8399			v10131	38.0139			v10131	33.4345			v10131	29.3067
v10132	50.0755			v10132	46.1661			v10132	41.8751			v10132	37.8391			v10132	33.3255			v10132	28.9773
v10133	50.6022			v10133	46.0899			v10133	40.083			v10133	35.9988			v10133	31.6163			v10133	27.2858
v10134	48.1389			v10134	43.5445			v10134	38.1786			v10134	34.301			v10134	30.4038			v10134	26.3366
v10135	81.4924			v10135	75.6364			v10135	51.7166			v10135	34.8768			v10135	29.7591			v10135	25.6905
v10136	61.4633			v10136	57.6674			v10136	37.9044			v10136	30.9371			v10136	27.692			v10136	23.9744
v10137	41.5163			v10137	38.1932			v10137	35.1215			v10137	32.0605			v10137	28.5807			v10137	24.4951
v10138	40.9395			v10138	38.3893			v10138	35.4834			v10138	32.4438			v10138	28.888			v10138	24.7036
v10139	43.3397			v10139	40.6528			v10139	37.3809			v10139	33.4954			v10139	29.9891			v10139	25.6774
v1014	18.1164			v1014	17.2277			v1014	15.9612			v1014	14.6023			v1014	13.4529			v1014	12.3998
v10140	58.8817			v10140	55.7844			v10140	51.9354			v10140	37.8032			v10140	31.8926			v10140	27.1265
v10141	71.195			v10141	67.7603			v10141	62.7123			v10141	48.1085			v10141	41.6435			v10141	33.9783
v10142	70.8887			v10142	62.9277			v10142	53.3009			v10142	43.8766			v10142	37.1569			v10142	31.4853
v10143	69.1398			v10143	61.5354			v10143	52.5774			v10143	43.4335			v10143	36.7245			v10143	31.4515
v10144	79.0754			v10144	70.562			v10144	61.2294			v10144	51.1704			v10144	43.1339			v10144	36.1488
v10145	132.092			v10145	117.511			v10145	99.4839			v10145	80.9891			v10145	66.5872			v10145	49.2529
v10146	126.295			v10146	117.491			v10146	102.16			v10146	85.8026			v10146	65.2548			v10146	48.3094
v10147	141.437			v10147	130.01			v10147	109.682			v10147	90.8157			v10147	70.0155			v10147	52.3117
v10148	222.206			v10148	198.275			v10148	164.027			v10148	134.881			v10148	109.254			v10148	87.2072
v10149	162.124			v10149	144.963			v10149	119.875			v10149	103.88			v10149	88.2067			v10149	74.6138
v1015	17.0382			v1015	16.2347			v1015	14.9918			v1015	13.7772			v1015	12.695			v1015	11.7952
v10150	112.75			v10150	101.501			v10150	82.0045			v10150	69.8721			v10150	60.8084			v10150	52.2206
v10151	39.8429			v10151	37.1659			v10151	33.6113			v10151	30.1601			v10151	26.681			v10151	23.2985
v10152	0.0598561			v10152	0.0556191			v10152	0.0554082			v10152	0.0543404			v10152	0.0365832			v10152	0.0318683
v10153	60.7925			v10153	56.9549			v10153	51.4358			v10153	45.0493			v10153	38.3899			v10153	34.3086
v10154	0.0598561			v10154	0.0556191			v10154	0.0554082			v10154	0.0543404			v10154	0.0365832			v10154	0.0318683
v10155	123.217			v10155	115.986			v10155	105.106			v10155	93.9375			v10155	80.4012			v10155	68.703
v10156	0.0598561			v10156	0.0556191			v10156	0.0554082			v10156	0.0543404			v10156	0.0365832			v10156	0.0318683
v10157	115.345			v10157	105.395			v10157	94.0566			v10157	83.4261			v10157	71.5998			v10157	61.4251
v10158	0.0598561			v10158	0.0556191			v10158	0.0554082			v10158	0.0543404			v10158	0.0365832			v10158	0.0318683
v10159	123.135			v10159	111.182			v10159	98.8923			v10159	86.4154			v10159	73.2633			v10159	62.9501
v1016	16.748			v1016	15.9858			v1016	14.7683			v1016	13.5796			v1016	12.4515			v1016	11.575
v10160	0.0598561			v10160	0.0556191			v10160	0.0554082			v10160	0.0543404			v10160	0.0365832			v10160	0.0318683
v10161	127.385			v10161	113.682			v10161	97.5771			v10161	84.0991			v10161	72.4644			v10161	62.5722
v10162	0.0598561			v10162	0.0556191			v10162	0.0554082			v10162	0.0543404			v10162	0.0365832			v10162	0.0318683
v10163	104.705			v10163	92.8588			v10163	79.4951			v10163	67.5901			v10163	57.9055			v10163	50.02
v10164	0.0598561			v10164	0.0556191			v10164	0.0554082			v10164	0.0543404			v10164	0.0365832			v10164	0.0318683
v10165	75.6104			v10165	67.9539			v10165	60.1472			v10165	52.8669			v10165	46.2417			v10165	39.8128
v10166	0.0598561			v10166	0.0556191			v10166	0.0554082			v10166	0.0543404			v10166	0.0365832			v10166	0.0318683
v10167	50.0426			v10167	45.3221			v10167	39.9229			v10167	34.7837			v10167	29.9841			v10167	26.0378
v10168	0.0598561			v10168	0.0556191			v10168	0.0554082			v10168	0.0543404			v10168	0.0365832			v10168	0.0318683
v10169	34.3112			v10169	31.6198			v10169	28.6741			v10169	26.0169			v10169	23.2993			v10169	20.6202
v1017	16.9991			v1017	16.2032			v1017	14.9728			v1017	13.8212			v1017	12.6885			v1017	11.8107
v10170	28.5302			v10170	26.1999			v10170	24.0076			v10170	21.8012			v10170	19.6934			v10170	17.4178
v10171	24.6057			v10171	22.6589			v10171	20.6851			v10171	18.6807			v10171	16.8088			v10171	14.8366
v10172	21.429			v10172	19.9431			v10172	18.2544			v10172	16.6537			v10172	15.0246			v10172	13.447
v10173	21.2495			v10173	19.7599			v10173	18.1166			v10173	16.4467			v10173	14.8232			v10173	13.2211
v10174	18.0556			v10174	16.9915			v10174	15.8746			v10174	14.4187			v10174	12.9904			v10174	11.7059
v10175	18.267			v10175	17.269			v10175	16.1081			v10175	14.591			v10175	13.3396			v10175	11.9514
v10176	0.0660448			v10176	0.061505			v10176	0.0610702			v10176	0.05949			v10176	0.0398018			v10176	0.0346759
v10177	19.9581			v10177	18.8011			v10177	17.4085			v10177	15.7337			v10177	14.2919			v10177	12.8749
v10178	0.0660448			v10178	0.061505			v10178	0.0610702			v10178	0.05949			v10178	0.0398018			v10178	0.0346759
v10179	26.7227			v10179	24.7663			v10179	22.8059			v10179	20.5122			v10179	18.1592			v10179	16.161
v1018	18.3857			v1018	17.4603			v1018	16.1676			v1018	14.8284			v1018	13.6428			v1018	12.5627
v10180	0.0660448			v10180	0.061505			v10180	0.0610702			v10180	0.05949			v10180	0.0398018			v10180	0.0346759
v10181	39.8799			v10181	36.8501			v10181	33.6724			v10181	29.7831			v10181	26.2051			v10181	22.9633
v10182	0.0660448			v10182	0.061505			v10182	0.0610702			v10182	0.05949			v10182	0.0398018			v10182	0.0346759
v10183	60.6851			v10183	55.6528			v10183	50.1751			v10183	43.7887			v10183	38.4552			v10183	32.945
v10184	0.0660448			v10184	0.061505			v10184	0.0610702			v10184	0.05949			v10184	0.0398018			v10184	0.0346759
v10185	73.4952			v10185	67.1244			v10185	59.5936			v10185	51.997			v10185	45.1422			v10185	38.998
v10186	0.0660448			v10186	0.061505			v10186	0.0610702			v10186	0.05949			v10186	0.0398018			v10186	0.0346759
v10187	85.986			v10187	78.6705			v10187	69.2449			v10187	60.5718			v10187	52.5125			v10187	44.8607
v10188	0.0660448			v10188	0.061505			v10188	0.0610702			v10188	0.05949			v10188	0.0398018			v10188	0.0346759
v10189	79.4317			v10189	72.4326			v10189	64.6325			v10189	56.9932			v10189	49.4239			v10189	42.5086
v1019	20.1811			v1019	19.0118			v1019	17.5426			v1019	16.0685			v1019	14.7701			v1019	13.5519
v10190	0.0660448			v10190	0.061505			v10190	0.0610702			v10190	0.05949			v10190	0.0398018			v10190	0.0346759
v10191	76.2472			v10191	70.4051			v10191	63.4167			v10191	56.4973			v10191	49.7681			v10191	43.3571
v10192	0.0660448			v10192	0.061505			v10192	0.0610702			v10192	0.05949			v10192	0.0398018			v10192	0.0346759
v10193	81.8467			v10193	75.5004			v10193	67.0125			v10193	60.5108			v10193	53.543			v10193	46.1016
v10194	0.0660448			v10194	0.061505			v10194	0.0610702			v10194	0.05949			v10194	0.0398018			v10194	0.0346759
v10195	82.2161			v10195	75.4802			v10195	67.4107			v10195	60.7001			v10195	53.4855			v10195	45.754
v10196	0.0660448			v10196	0.061505			v10196	0.0610702			v10196	0.05949			v10196	0.0398018			v10196	0.0346759
v10197	81.6965			v10197	75.1			v10197	67.7988			v10197	61.0643			v10197	53.5254			v10197	46.3215
v10198	0.0660448			v10198	0.061505			v10198	0.0610702			v10198	0.05949			v10198	0.0398018			v10198	0.0346759
v10199	85.9661			v10199	79.3035			v10199	71.3759			v10199	64.326			v10199	56.6388			v10199	49.1081
v102	111.59			v102	100.642			v102	88.816			v102	77.6597			v102	65.645			v102	56.9741
v1020	25.324			v1020	23.8349			v1020	22.0064			v1020	20.1863			v1020	18.4228			v1020	16.9232
v10200	0.0660448			v10200	0.061505			v10200	0.0610702			v10200	0.05949			v10200	0.0398018			v10200	0.0346759
v10201	84.165			v10201	77.7243			v10201	69.4957			v10201	62.3102			v10201	54.8949			v10201	47.5121
v10202	0.0492722			v10202	0.0466676			v10202	0.0464009			v10202	0.0450011			v10202	0.0280246			v10202	0.0245297
v10203	92.4418			v10203	84.7638			v10203	74.6989			v10203	67.3945			v10203	58.6308			v10203	50.798
v10204	0.0592653			v10204	0.05626			v10204	0.0559522			v10204	0.0543371			v10204	0.0347382			v10204	0.0307163
v10205	95.5737			v10205	87.1753			v10205	76.5237			v10205	68.308			v10205	59.1584			v10205	50.8735
v10206	0.0592653			v10206	0.05626			v10206	0.0559522			v10206	0.0543371			v10206	0.0347382			v10206	0.0307163
v10207	95.2775			v10207	87.3235			v10207	77.1168			v10207	68.6462			v10207	59.7045			v10207	51.362
v10208	0.0913896			v10208	0.0562643			v10208	0.0559522			v10208	0.0543371			v10208	0.0347382			v10208	0.0307163
v10209	91.3729			v10209	84.3832			v10209	74.6344			v10209	67.2224			v10209	58.6043			v10209	51.0625
v1021	25.6063			v1021	24.2153			v1021	22.3863			v1021	20.6964			v1021	19.092			v1021	17.763
v10210	0.123657			v10210	0.0797767			v10210	0.0771833			v10210	0.0746419			v10210	0.050351			v10210	0.044098
v10211	91.8805			v10211	84.6667			v10211	75.1713			v10211	67.7234			v10211	58.9662			v10211	51.544
v10212	0.123657			v10212	0.0797767			v10212	0.0771833			v10212	0.0746419			v10212	0.050351			v10212	0.044098
v10213	94.38			v10213	86.2498			v10213	76.1159			v10213	68.044			v10213	59.2003			v10213	51.2854
v10214	0.123657			v10214	0.0797767			v10214	0.0771833			v10214	0.0746419			v10214	0.050351			v10214	0.044098
v10215	99.9889			v10215	89.9921			v10215	79.2037			v10215	71.0093			v10215	61.8808			v10215	53.2716
v10216	0.123657			v10216	0.0797767			v10216	0.0771833			v10216	0.0746419			v10216	0.050351			v10216	0.044098
v10217	89.818			v10217	80.4856			v10217	70.8601			v10217	63.3929			v10217	55.9089			v10217	48.8427
v10218	0.123657			v10218	0.0797767			v10218	0.0771833			v10218	0.0746419			v10218	0.050351			v10218	0.044098
v10219	84.4433			v10219	74.869			v10219	65.4461			v10219	58.7457			v10219	51.4434			v10219	45.0175
v1022	26.9952			v1022	25.5856			v1022	23.7247			v1022	22.0192			v1022	20.3638			v1022	18.8833
v10220	0.123657			v10220	0.0797767			v10220	0.0771833			v10220	0.0746419			v10220	0.050351			v10220	0.044098
v10221	84.4224			v10221	74.7154			v10221	65.0052			v10221	57.8101			v10221	50.9652			v10221	44.343
v10222	0.123657			v10222	0.0797767			v10222	0.0771833			v10222	0.0746419			v10222	0.050351			v10222	0.044098
v10223	84.391			v10223	73.4809			v10223	64.8721			v10223	58.1646			v10223	50.8681			v10223	44.1232
v10224	0.123657			v10224	0.0797767			v10224	0.0771833			v10224	0.0746419			v10224	0.050351			v10224	0.044098
v10225	85.8866			v10225	75.7051			v10225	67.4339			v10225	60.2077			v10225	52.8473			v10225	45.3888
v10226	0.123657			v10226	0.0797767			v10226	0.0771833			v10226	0.0746419			v10226	0.050351			v10226	0.044098
v10227	111.62			v10227	98.3136			v10227	86.2674			v10227	75.645			v10227	66.0633			v10227	56.224
v10228	0.123657			v10228	0.0797767			v10228	0.0771833			v10228	0.0746419			v10228	0.050351			v10228	0.044098
v10229	134.826			v10229	119.019			v10229	105.284			v10229	92.1786			v10229	80.2531			v10229	69.3948
v1023	24.9557			v1023	23.7574			v1023	22.2973			v1023	20.8203			v1023	19.4542			v1023	18.2562
v10230	0.123657			v10230	0.0797767			v10230	0.0771833			v10230	0.0746419			v10230	0.050351			v10230	0.044098
v10231	108.915			v10231	98.064			v10231	88.155			v10231	78.6872			v10231	70.2334			v10231	60.6853
v10232	0.112975			v10232	0.0797767			v10232	0.0771833			v10232	0.0746419			v10232	0.050351			v10232	0.044098
v10233	103.089			v10233	95.0778			v10233	87.3955			v10233	80.6801			v10233	72.5874			v10233	50.3858
v10234	0.112975			v10234	0.0797767			v10234	0.0771833			v10234	0.0746419			v10234	0.050351			v10234	0.044098
v10235	64.2158			v10235	58.6867			v10235	52.7452			v10235	47.2669			v10235	42.0901			v10235	36.3514
v10236	0.123657			v10236	0.0797767			v10236	0.0771833			v10236	0.0746419			v10236	0.050351			v10236	0.044098
v10237	37.2409			v10237	33.8715			v10237	30.4334			v10237	27.3685			v10237	24.6078			v10237	21.7588
v10238	0.123657			v10238	0.0797767			v10238	0.0771833			v10238	0.0746419			v10238	0.050351			v10238	0.044098
v10239	26.7491			v10239	24.7271			v10239	22.3027			v10239	20.1887			v10239	18.364			v10239	16.1699
v1024	27.2243			v1024	25.9767			v1024	24.3737			v1024	22.5815			v1024	21.0185			v1024	19.4477
v10240	0.123657			v10240	0.0797767			v10240	0.0771833			v10240	0.0746419			v10240	0.050351			v10240	0.044098
v10241	23.7592			v10241	22.1913			v10241	20.1378			v10241	18.3087			v10241	16.7488			v10241	14.8542
v10242	0.123657			v10242	0.0797767			v10242	0.0771833			v10242	0.0746419			v10242	0.050351			v10242	0.044098
v10243	24.6543			v10243	23.1401			v10243	21.0881			v10243	19.3233			v10243	17.6407			v10243	15.7213
v10244	0.123657			v10244	0.0797767			v10244	0.0771833			v10244	0.0746419			v10244	0.050351			v10244	0.044098
v10245	24.4065			v10245	23.0307			v10245	21.0661			v10245	19.3157			v10245	17.6429			v10245	15.8228
v10246	0.154393			v10246	0.105336			v10246	0.10241			v10246	0.0991681			v10246	0.0710604			v10246	0.0547162
v10247	24.8731			v10247	23.4468			v10247	21.4763			v10247	19.7402			v10247	17.9765			v10247	16.1663
v10248	0.154393			v10248	0.105336			v10248	0.10241			v10248	0.0991681			v10248	0.0710604			v10248	0.0547162
v10249	30.4469			v10249	28.5674			v10249	26.2343			v10249	24.1572			v10249	21.7125			v10249	19.3798
v1025	35.1934			v1025	33.1581			v1025	30.833			v1025	28.4901			v1025	26.1245			v1025	24.1524
v10250	0.154393			v10250	0.105336			v10250	0.10241			v10250	0.0991681			v10250	0.0710604			v10250	0.0547162
v10251	36.6917			v10251	34.6399			v10251	31.8274			v10251	29.1669			v10251	25.5016			v10251	22.1687
v10252	0.171476			v10252	0.119787			v10252	0.116291			v10252	0.111751			v10252	0.0819696			v10252	0.0646284
v10253	39.0884			v10253	36.7637			v10253	33.3745			v10253	30.2087			v10253	26.3847			v10253	22.7332
v10254	0.171476			v10254	0.119787			v10254	0.116291			v10254	0.111751			v10254	0.0819696			v10254	0.0646284
v10255	0.140958			v10255	0.12825			v10255	0.1221			v10255	0.0934227			v10255	0.0807373			v10255	0.0744563
v10256	0.171476			v10256	0.119787			v10256	0.116291			v10256	0.111751			v10256	0.0819696			v10256	0.0646284
v10257	0.171476			v10257	0.119787			v10257	0.116291			v10257	0.111751			v10257	0.0819696			v10257	0.0646284
v10258	0.171476			v10258	0.119787			v10258	0.116291			v10258	0.111751			v10258	0.0819696			v10258	0.0646284
v10259	0.171476			v10259	0.119787			v10259	0.116291			v10259	0.111751			v10259	0.0819696			v10259	0.0646284
v1026	37.5893			v1026	34.2222			v1026	31.3689			v1026	28.7115			v1026	26.0197			v1026	23.6685
v10260	0.171476			v10260	0.119787			v10260	0.116291			v10260	0.111751			v10260	0.0819696			v10260	0.0646284
v10261	0.154393			v10261	0.105336			v10261	0.10241			v10261	0.0991681			v10261	0.0710604			v10261	0.0547162
v10262	0.135604			v10262	0.105336			v10262	0.10241			v10262	0.0991681			v10262	0.0710604			v10262	0.0547162
v10263	0.235678			v10263	0.199959			v10263	0.196892			v10263	0.192677			v10263	0.161743			v10263	0.138811
v10264	0.235678			v10264	0.199959			v10264	0.196892			v10264	0.192677			v10264	0.161743			v10264	0.138811
v10265	0.219992			v10265	0.199959			v10265	0.196892			v10265	0.192677			v10265	0.161743			v10265	0.138811
v10266	0.219992			v10266	0.199959			v10266	0.196892			v10266	0.192677			v10266	0.161743			v10266	0.138811
v10267	0.219992			v10267	0.199959			v10267	0.196892			v10267	0.192677			v10267	0.161743			v10267	0.138811
v10268	0.219992			v10268	0.199959			v10268	0.196892			v10268	0.192677			v10268	0.161743			v10268	0.138811
v10269	48.5458			v10269	45.4156			v10269	40.3728			v10269	35.0479			v10269	31.2614			v10269	28.2455
v1027	38.8643			v1027	34.0099			v1027	31.0636			v1027	28.4143			v1027	25.6056			v1027	23.1257
v10270	0.259283			v10270	0.199959			v10270	0.196892			v10270	0.192677			v10270	0.161743			v10270	0.138811
v10271	92.4397			v10271	86.747			v10271	79.0959			v10271	70.7882			v10271	64.6873			v10271	58.7132
v10272	0.259283			v10272	0.199959			v10272	0.196892			v10272	0.192677			v10272	0.161743			v10272	0.138811
v10273	116.737			v10273	109.882			v10273	99.286			v10273	89.1944			v10273	81.1604			v10273	74.09
v10274	0.234099			v10274	0.178086			v10274	0.176503			v10274	0.173808			v10274	0.146604			v10274	0.134515
v10275	100.884			v10275	95.3078			v10275	86.9939			v10275	80.2407			v10275	72.834			v10275	66.978
v10276	0.234099			v10276	0.178086			v10276	0.176503			v10276	0.173808			v10276	0.146604			v10276	0.134515
v10277	89.3336			v10277	84.8793			v10277	78.9413			v10277	73.2041			v10277	67.3339			v10277	62.5753
v10278	0.234099			v10278	0.178086			v10278	0.176503			v10278	0.173808			v10278	0.146604			v10278	0.134515
v10279	49.0297			v10279	46.0981			v10279	42.6692			v10279	38.6895			v10279	35.1319			v10279	31.7348
v1028	35.1547			v1028	30.5693			v1028	27.8603			v1028	25.3931			v1028	23.1283			v1028	20.9838
v10280	0.234099			v10280	0.178086			v10280	0.176503			v10280	0.173808			v10280	0.146604			v10280	0.134515
v10281	0.256763			v10281	0.197967			v10281	0.193613			v10281	0.190323			v10281	0.161478			v10281	0.148739
v10282	0.256763			v10282	0.197967			v10282	0.193613			v10282	0.190323			v10282	0.161478			v10282	0.148739
v10283	0.256763			v10283	0.197967			v10283	0.193613			v10283	0.190323			v10283	0.161478			v10283	0.148739
v10284	0.233268			v10284	0.197967			v10284	0.193613			v10284	0.190323			v10284	0.161478			v10284	0.148739
v10285	0.30953			v10285	0.268211			v10285	0.262205			v10285	0.257523			v10285	0.186584			v10285	0.171013
v10286	0.30953			v10286	0.268211			v10286	0.262205			v10286	0.257523			v10286	0.186584			v10286	0.171013
v10287	0.30953			v10287	0.268211			v10287	0.262205			v10287	0.257523			v10287	0.186584			v10287	0.171013
v10288	0.30953			v10288	0.268211			v10288	0.262205			v10288	0.257523			v10288	0.186584			v10288	0.171013
v10289	0.30953			v10289	0.268211			v10289	0.262205			v10289	0.257523			v10289	0.186584			v10289	0.171013
v1029	31.236			v1029	28.6752			v1029	26.2512			v1029	23.8852			v1029	21.7997			v1029	19.5001
v10290	0.30953			v10290	0.268211			v10290	0.262205			v10290	0.257523			v10290	0.186584			v10290	0.171013
v10291	0.30953			v10291	0.268211			v10291	0.262205			v10291	0.257523			v10291	0.186584			v10291	0.171013
v10292	0.0854886			v10292	0.0616908			v10292	0.0580628			v10292	0.0557731			v10292	0.0485849			v10292	0.0420422
v10293	0.0854886			v10293	0.0616908			v10293	0.0580628			v10293	0.0557731			v10293	0.0485849			v10293	0.0420422
v10294	0.0654318			v10294	0.0616908			v10294	0.0580628			v10294	0.0557731			v10294	0.0485849			v10294	0.0420422
v10295	0.0654318			v10295	0.0616908			v10295	0.0580628			v10295	0.0557731			v10295	0.0485849			v10295	0.0420422
v10296	0.0654318			v10296	0.0616908			v10296	0.0580628			v10296	0.0557731			v10296	0.0485849			v10296	0.0420422
v10297	0.0654318			v10297	0.0616908			v10297	0.0580628			v10297	0.0557731			v10297	0.0485849			v10297	0.0420422
v10298	0.0654318			v10298	0.0616908			v10298	0.0580628			v10298	0.0557731			v10298	0.0485849			v10298	0.0420422
v10299	0.0728078			v10299	0.068534			v10299	0.0640188			v10299	0.0597844			v10299	0.0529072			v10299	0.0452804
v103	102.798			v103	91.8145			v103	81.895			v103	71.6497			v103	61.2365			v103	52.7122
v1030	32.4433			v1030	30.2661			v1030	27.4827			v1030	24.5646			v1030	22.2686			v1030	19.6826
v10300	0.0610983			v10300	0.0571016			v10300	0.0534417			v10300	0.0502621			v10300	0.0447872			v10300	0.0368077
v10301	0.054604			v10301	0.0508293			v10301	0.0473728			v10301	0.0443893			v10301	0.0399931			v10301	0.0367802
v10302	0.036787			v10302	0.0364373			v10302	0.0354091			v10302	0.033005			v10302	0.0293141			v10302	0.0267976
v10303	0.036787			v10303	0.0364373			v10303	0.0354091			v10303	0.033005			v10303	0.0293141			v10303	0.0267976
v10304	0.0300135			v10304	0.0296871			v10304	0.0287275			v10304	0.0264837			v10304	0.0230388			v10304	0.0207685
v10305	0.0300135			v10305	0.0296871			v10305	0.0287275			v10305	0.0264837			v10305	0.0230388			v10305	0.0207685
v10306	0.0300135			v10306	0.0296871			v10306	0.0287275			v10306	0.0264837			v10306	0.0230388			v10306	0.0207685
v10307	0.0260281			v10307	0.025725			v10307	0.0248339			v10307	0.0227515			v10307	0.0195516			v10307	0.0176405
v10308	0.0260281			v10308	0.025725			v10308	0.0248339			v10308	0.0227515			v10308	0.0195516			v10308	0.0176405
v10309	0.0260281			v10309	0.025725			v10309	0.0248339			v10309	0.0227515			v10309	0.0195516			v10309	0.0176405
v1031	34.3498			v1031	31.7795			v1031	28.4937			v1031	25.6366			v1031	22.9433			v1031	20.2006
v10310	0.0163237			v10310	0.016044			v10310	0.0152214			v10310	0.0133001			v10310	0.0120972			v10310	0.011149
v10311	0.0163237			v10311	0.016044			v10311	0.0152214			v10311	0.0133001			v10311	0.0120972			v10311	0.011149
v10312	0.0116016			v10312	0.011391			v10312	0.0108635			v10312	0.00945568			v10312	0.00895835			v10312	0.00823361
v10313	0.00982104			v10313	0.00963146			v10313	0.00915683			v10313	0.00788972			v10313	0.00744216			v10313	0.0067899
v10314	0.00982104			v10314	0.00963146			v10314	0.00915683			v10314	0.00788972			v10314	0.00744216			v10314	0.0067899
v10315	0.00982104			v10315	0.00963146			v10315	0.00915683			v10315	0.00788972			v10315	0.00744216			v10315	0.0067899
v10316	0.00982104			v10316	0.00963146			v10316	0.00915683			v10316	0.00788972			v10316	0.00744216			v10316	0.0067899
v10317	0.0071547			v10317	0.0071534			v10317	0.00673625			v10317	0.00645274			v10317	0.00620853			v10317	0.00570127
v10318	0.0071547			v10318	0.0071534			v10318	0.00673625			v10318	0.00645274			v10318	0.00620853			v10318	0.00570127
v10319	0.00202407			v10319	0.00202407			v10319	0.00202407			v10319	0.00184687			v10319	0.00184687			v10319	0.00184217
v1032	38.2505			v1032	35.1439			v1032	31.5459			v1032	28.5456			v1032	25.0214			v1032	21.972
v10320	0.00202407			v10320	0.00202407			v10320	0.00202407			v10320	0.00184687			v10320	0.00184687			v10320	0.00184217
v10321	0.00202407			v10321	0.00202407			v10321	0.00202407			v10321	0.00184687			v10321	0.00184687			v10321	0.00184217
v10322	0.00202407			v10322	0.00202407			v10322	0.00202407			v10322	0.00184687			v10322	0.00184687			v10322	0.00184217
v10323	0.000622025			v10323	0.000622025			v10323	0.000622025			v10323	0.000622025			v10323	0.000622025			v10323	0.000622025
v10324	0.000622025			v10324	0.000622025			v10324	0.000622025			v10324	0.000622025			v10324	0.000622025			v10324	0.000622025
v10325	0.000622025			v10325	0.000622025			v10325	0.000622025			v10325	0.000622025			v10325	0.000622025			v10325	0.000622025
v10326	0.000232766			v10326	0.000232766			v10326	0.000232766			v10326	0.000232766			v10326	0.000232766			v10326	0.000232766
v10327	0.000232766			v10327	0.000232766			v10327	0.000232766			v10327	0.000232766			v10327	0.000232766			v10327	0.000232766
v10328	0.000232766			v10328	0.000232766			v10328	0.000232766			v10328	0.000232766			v10328	0.000232766			v10328	0.000232766
v10329	0.000232766			v10329	0.000232766			v10329	0.000232766			v10329	0.000232766			v10329	0.000232766			v10329	0.000232766
v1033	41.0387			v1033	37.478			v1033	34.057			v1033	30.7117			v1033	27.0519			v1033	23.7089
v10330	0.000232766			v10330	0.000232766			v10330	0.000232766			v10330	0.000232766			v10330	0.000232766			v10330	0.000232766
v10331	0.000232766			v10331	0.000232766			v10331	0.000232766			v10331	0.000232766			v10331	0.000232766			v10331	0.000232766
v10332	0.000232766			v10332	0.000232766			v10332	0.000232766			v10332	0.000232766			v10332	0.000232766			v10332	0.000232766
v10333	0.000232766			v10333	0.000232766			v10333	0.000232766			v10333	0.000232766			v10333	0.000232766			v10333	0.000232766
v10334	0.000232766			v10334	0.000232766			v10334	0.000232766			v10334	0.000232766			v10334	0.000232766			v10334	0.000232766
v10335	0.000232766			v10335	0.000232766			v10335	0.000232766			v10335	0.000232766			v10335	0.000232766			v10335	0.000232766
v10336	0.000232766			v10336	0.000232766			v10336	0.000232766			v10336	0.000232766			v10336	0.000232766			v10336	0.000232766
v10337	0.000232766			v10337	0.000232766			v10337	0.000232766			v10337	0.000232766			v10337	0.000232766			v10337	0.000232766
v10338	0.000232766			v10338	0.000232766			v10338	0.000232766			v10338	0.000232766			v10338	0.000232766			v10338	0.000232766
v10339	0.000232766			v10339	0.000232766			v10339	0.000232766			v10339	0.000232766			v10339	0.000232766			v10339	0.000232766
v1034	50.9331			v1034	45.4016			v1034	40.8203			v1034	36.2559			v1034	31.774			v1034	27.4115
v10340	0.000232766			v10340	0.000232766			v10340	0.000232766			v10340	0.000232766			v10340	0.000232766			v10340	0.000232766
v10341	0.000232766			v10341	0.000232766			v10341	0.000232766			v10341	0.000232766			v10341	0.000232766			v10341	0.000232766
v10342	0.000232766			v10342	0.000232766			v10342	0.000232766			v10342	0.000232766			v10342	0.000232766			v10342	0.000232766
v10343	0.000232766			v10343	0.000232766			v10343	0.000232766			v10343	0.000232766			v10343	0.000232766			v10343	0.000232766
v10344	0.000232766			v10344	0.000232766			v10344	0.000232766			v10344	0.000232766			v10344	0.000232766			v10344	0.000232766
v10345	0.000232766			v10345	0.000232766			v10345	0.000232766			v10345	0.000232766			v10345	0.000232766			v10345	0.000232766
v10346	0.000232766			v10346	0.000232766			v10346	0.000232766			v10346	0.000232766			v10346	0.000232766			v10346	0.000232766
v10347	0.000232766			v10347	0.000232766			v10347	0.000232766			v10347	0.000232766			v10347	0.000232766			v10347	0.000232766
v10348	0.000232766			v10348	0.000232766			v10348	0.000232766			v10348	0.000232766			v10348	0.000232766			v10348	0.000232766
v10349	0.000232766			v10349	0.000232766			v10349	0.000232766			v10349	0.000232766			v10349	0.000232766			v10349	0.000232766
v1035	50.9174			v1035	45.4863			v1035	41.1486			v1035	36.3038			v1035	31.5854			v1035	27.4746
v10350	0.000232766			v10350	0.000232766			v10350	0.000232766			v10350	0.000232766			v10350	0.000232766			v10350	0.000232766
v10351	0.000232766			v10351	0.000232766			v10351	0.000232766			v10351	0.000232766			v10351	0.000232766			v10351	0.000232766
v10352	0.000232766			v10352	0.000232766			v10352	0.000232766			v10352	0.000232766			v10352	0.000232766			v10352	0.000232766
v10353	0.000232766			v10353	0.000232766			v10353	0.000232766			v10353	0.000232766			v10353	0.000232766			v10353	0.000232766
v10354	0.000232766			v10354	0.000232766			v10354	0.000232766			v10354	0.000232766			v10354	0.000232766			v10354	0.000232766
v10355	0.000232766			v10355	0.000232766			v10355	0.000232766			v10355	0.000232766			v10355	0.000232766			v10355	0.000232766
v10356	0.000232766			v10356	0.000232766			v10356	0.000232766			v10356	0.000232766			v10356	0.000232766			v10356	0.000232766
v10357	0.000232766			v10357	0.000232766			v10357	0.000232766			v10357	0.000232766			v10357	0.000232766			v10357	0.000232766
v10358	0.000232766			v10358	0.000232766			v10358	0.000232766			v10358	0.000232766			v10358	0.000232766			v10358	0.000232766
v10359	0.000232766			v10359	0.000232766			v10359	0.000232766			v10359	0.000232766			v10359	0.000232766			v10359	0.000232766
v1036	35.0262			v1036	32.2581			v1036	29.6001			v1036	26.0206			v1036	23.1469			v1036	20.2664
v10360	0.000232766			v10360	0.000232766			v10360	0.000232766			v10360	0.000232766			v10360	0.000232766			v10360	0.000232766
v10361	0.000232766			v10361	0.000232766			v10361	0.000232766			v10361	0.000232766			v10361	0.000232766			v10361	0.000232766
v10362	0.000232766			v10362	0.000232766			v10362	0.000232766			v10362	0.000232766			v10362	0.000232766			v10362	0.000232766
v10363	0.000232766			v10363	0.000232766			v10363	0.000232766			v10363	0.000232766			v10363	0.000232766			v10363	0.000232766
v10364	0.000232766			v10364	0.000232766			v10364	0.000232766			v10364	0.000232766			v10364	0.000232766			v10364	0.000232766
v10365	0.000232766			v10365	0.000232766			v10365	0.000232766			v10365	0.000232766			v10365	0.000232766			v10365	0.000232766
v10366	0.000232766			v10366	0.000232766			v10366	0.000232766			v10366	0.000232766			v10366	0.000232766			v10366	0.000232766
v10367	0.000232766			v10367	0.000232766			v10367	0.000232766			v10367	0.000232766			v10367	0.000232766			v10367	0.000232766
v10368	0.000232766			v10368	0.000232766			v10368	0.000232766			v10368	0.000232766			v10368	0.000232766			v10368	0.000232766
v10369	0.000232766			v10369	0.000232766			v10369	0.000232766			v10369	0.000232766			v10369	0.000232766			v10369	0.000232766
v1037	24.7414			v1037	23.0617			v1037	21.1165			v1037	19.2205			v1037	17.4688			v1037	15.6317
v10370	0.000232766			v10370	0.000232766			v10370	0.000232766			v10370	0.000232766			v10370	0.000232766			v10370	0.000232766
v10371	0.000232766			v10371	0.000232766			v10371	0.000232766			v10371	0.000232766			v10371	0.000232766			v10371	0.000232766
v10372	0.000232766			v10372	0.000232766			v10372	0.000232766			v10372	0.000232766			v10372	0.000232766			v10372	0.000232766
v10373	0.000232766			v10373	0.000232766			v10373	0.000232766			v10373	0.000232766			v10373	0.000232766			v10373	0.000232766
v10374	0.000232766			v10374	0.000232766			v10374	0.000232766			v10374	0.000232766			v10374	0.000232766			v10374	0.000232766
v10375	0.00795023			v10375	0.00795023			v10375	0.00795023			v10375	0.00795023			v10375	0.00307077			v10375	0.00274899
v10376	0.00795023			v10376	0.00795023			v10376	0.00795023			v10376	0.00795023			v10376	0.00307077			v10376	0.00274899
v10377	0.00795023			v10377	0.00795023			v10377	0.00795023			v10377	0.00795023			v10377	0.00307077			v10377	0.00274899
v10378	0.00795023			v10378	0.00795023			v10378	0.00795023			v10378	0.00795023			v10378	0.00307077			v10378	0.00274899
v10379	0.00795023			v10379	0.00795023			v10379	0.00795023			v10379	0.00795023			v10379	0.00307077			v10379	0.00274899
v1038	29.3287			v1038	27.4232			v1038	25.516			v1038	23.2745			v1038	21.0675			v1038	19.3623
v10380	0.00795023			v10380	0.00795023			v10380	0.00795023			v10380	0.00795023			v10380	0.00307077			v10380	0.00274899
v10381	0.00795023			v10381	0.00795023			v10381	0.00795023			v10381	0.00795023			v10381	0.00307077			v10381	0.00274899
v10382	0.00795023			v10382	0.00795023			v10382	0.00795023			v10382	0.00795023			v10382	0.00307077			v10382	0.00274899
v10383	0.00795023			v10383	0.00795023			v10383	0.00795023			v10383	0.00795023			v10383	0.00307077			v10383	0.00274899
v10384	0.00795023			v10384	0.00795023			v10384	0.00795023			v10384	0.00795023			v10384	0.00307077			v10384	0.00274899
v10385	0.011481			v10385	0.011481			v10385	0.011481			v10385	0.011481			v10385	0.00538167			v10385	0.00497945
v10386	0.011481			v10386	0.011481			v10386	0.011481			v10386	0.011481			v10386	0.00538167			v10386	0.00497945
v10387	0.011481			v10387	0.011481			v10387	0.011481			v10387	0.011481			v10387	0.00538167			v10387	0.00497945
v10388	0.011481			v10388	0.011481			v10388	0.011481			v10388	0.011481			v10388	0.00538167			v10388	0.00497945
v10389	0.011481			v10389	0.011481			v10389	0.011481			v10389	0.011481			v10389	0.00538167			v10389	0.00497945
v1039	47.788			v1039	42.8025			v1039	38.9301			v1039	34.5228			v1039	30.3734			v1039	26.974
v10390	0.011481			v10390	0.011481			v10390	0.011481			v10390	0.011481			v10390	0.00538167			v10390	0.00497945
v10391	0.011481			v10391	0.011481			v10391	0.011481			v10391	0.011481			v10391	0.00538167			v10391	0.00497945
v10392	0.011481			v10392	0.011481			v10392	0.011481			v10392	0.011481			v10392	0.00538167			v10392	0.00497945
v10393	0.011481			v10393	0.011481			v10393	0.011481			v10393	0.011481			v10393	0.00538167			v10393	0.00497945
v10394	0.011481			v10394	0.011481			v10394	0.011481			v10394	0.011481			v10394	0.00538167			v10394	0.00497945
v10395	32.7505			v10395	31.4674			v10395	29.6959			v10395	27.8357			v10395	25.7599			v10395	23.2258
v10396	30.4775			v10396	29.2595			v10396	27.7533			v10396	26.2258			v10396	24.471			v10396	22.2697
v10397	34.0948			v10397	32.8122			v10397	30.9757			v10397	28.9452			v10397	26.7387			v10397	24.3051
v10398	27.882			v10398	26.7344			v10398	25.2176			v10398	23.6255			v10398	21.8816			v10398	19.6959
v10399	28.5249			v10399	26.5003			v10399	24.1708			v10399	22.4915			v10399	20.8248			v10399	18.366
v104	108.208			v104	95.738			v104	83.8992			v104	73.7098			v104	62.8569			v104	52.8308
v1040	58.5614			v1040	52.2573			v1040	47.0819			v1040	41.5474			v1040	36.1721			v1040	31.7151
v10400	38.7254			v10400	36.041			v10400	32.818			v10400	29.6631			v10400	26.9664			v10400	23.2472
v10401	38.8148			v10401	36.0134			v10401	32.9453			v10401	29.5763			v10401	26.8658			v10401	23.3603
v10402	42.9279			v10402	40.784			v10402	37.4104			v10402	34.3793			v10402	31.1817			v10402	27.2288
v10403	40.5769			v10403	38.4946			v10403	35.2946			v10403	32.4344			v10403	29.4996			v10403	25.9564
v10404	41.0603			v10404	39.3742			v10404	36.788			v10404	33.7408			v10404	30.1537			v10404	27.0709
v10405	38.9529			v10405	37.3661			v10405	34.8364			v10405	31.9964			v10405	28.7319			v10405	25.8286
v10406	40.8624			v10406	38.8037			v10406	36.0325			v10406	33.055			v10406	30.0381			v10406	27.035
v10407	37.222			v10407	35.3224			v10407	32.3207			v10407	29.644			v10407	26.8806			v10407	24.0871
v10408	28.7773			v10408	27.5478			v10408	25.5272			v10408	23.3176			v10408	21.7418			v10408	19.5093
v10409	24.2402			v10409	23.217			v10409	21.283			v10409	19.4479			v10409	17.8777			v10409	15.9637
v1041	86.6679			v1041	77.3801			v1041	68.25			v1041	58.8876			v1041	49.8303			v1041	42.6679
v10410	23.8135			v10410	22.8393			v10410	20.9148			v10410	19.0874			v10410	17.3573			v10410	15.2404
v10411	23.5019			v10411	21.9363			v10411	19.84			v10411	17.9424			v10411	16.5803			v10411	14.586
v10412	24.3557			v10412	22.8001			v10412	21.0726			v10412	19.3131			v10412	17.5904			v10412	15.5103
v10413	12.1075			v10413	11.3758			v10413	10.4458			v10413	9.45031			v10413	8.4082			v10413	7.34661
v10414	0.0261069			v10414	0.0221563			v10414	0.0194947			v10414	0.0187216			v10414	0.0177659			v10414	0.0174557
v10415	0.208947			v10415	0.0636216			v10415	0.058088			v10415	0.0564836			v10415	0.0521186			v10415	0.0499524
v10416	0.208947			v10416	0.0636216			v10416	0.058088			v10416	0.0564836			v10416	0.0521186			v10416	0.0499524
v10417	0.194273			v10417	0.0574116			v10417	0.0522239			v10417	0.0507197			v10417	0.0466304			v10417	0.0445975
v10418	0.16582			v10418	0.0515606			v10418	0.0467539			v10418	0.0458869			v10418	0.0421585			v10418	0.0403482
v10419	0.143305			v10419	0.044285			v10419	0.0399033			v10419	0.0386718			v10419	0.0362016			v10419	0.0347167
v1042	109.366			v1042	95.3476			v1042	81.8738			v1042	68.8134			v1042	57.4647			v1042	48.8645
v10420	0.167865			v10420	0.0536117			v10420	0.0485559			v10420	0.0471349			v10420	0.0442654			v10420	0.0423542
v10421	0.185542			v10421	0.0636648			v10421	0.0581313			v10421	0.0565269			v10421	0.0520987			v10421	0.0499826
v10422	0.172581			v10422	0.0583214			v10422	0.0531337			v10422	0.0516296			v10422	0.0475374			v10422	0.0455066
v10423	48.6272			v10423	47.1143			v10423	43.6893			v10423	39.9752			v10423	36.5573			v10423	32.2032
v10424	0.18855			v10424	0.0742909			v10424	0.0691032			v10424	0.0675991			v10424	0.0476491			v10424	0.0455066
v10425	47.8661			v10425	46.0848			v10425	42.6366			v10425	39.112			v10425	35.9398			v10425	32.2044
v10426	0.108345			v10426	0.0558352			v10426	0.0534845			v10426	0.0522926			v10426	0.0352775			v10426	0.0338673
v10427	45.5548			v10427	43.3991			v10427	40.0931			v10427	36.6895			v10427	33.937			v10427	30.4926
v10428	0.08492			v10428	0.0324103			v10428	0.0300596			v10428	0.028907			v10428	0.027536			v10428	0.0270882
v10429	74.8436			v10429	70.6273			v10429	64.7052			v10429	59.6528			v10429	55.0388			v10429	49.1977
v1043	115.798			v1043	102.595			v1043	89.4697			v1043	77.1298			v1043	64.9238			v1043	55.3159
v10430	0.118623			v10430	0.0620746			v10430	0.0595431			v10430	0.0582798			v10430	0.0397806			v10430	0.038108
v10431	122.056			v10431	116.325			v10431	107.731			v10431	76.8872			v10431	70.4827			v10431	62.659
v10432	0.109003			v10432	0.0564934			v10432	0.0541427			v10432	0.0529696			v10432	0.0357918			v10432	0.0342387
v10433	0.0595542			v10433	0.0287988			v10433	0.0274006			v10433	0.0266799			v10433	0.0162785			v10433	0.0154303
v10434	0.0477607			v10434	0.0208497			v10434	0.0196769			v10434	0.0195873			v10434	0.0103834			v10434	0.00963128
v10435	0.0401724			v10435	0.0171059			v10435	0.0161552			v10435	0.0161022			v10435	0.00865056			v10435	0.00803347
v10436	0.0430518			v10436	0.0185519			v10436	0.0167666			v10436	0.0167136			v10436	0.00939438			v10436	0.00877727
v10437	0.0163453			v10437	0.0151509			v10437	0.0137191			v10437	0.0137191			v10437	0.00761978			v10437	0.00710552
v10438	0.0141974			v10438	0.0127641			v10438	0.011046			v10438	0.0105381			v10438	0.0104037			v10438	0.0104037
v10439	0.0548768			v10439	0.0226775			v10439	0.0197951			v10439	0.0190332			v10439	0.0186329			v10439	0.0183053
v1044	138.021			v1044	121.755			v1044	106.67			v1044	91.8832			v1044	77.3003			v1044	65.7872
v10440	0.0642749			v10440	0.0342256			v10440	0.0325952			v10440	0.0318333			v10440	0.0205467			v10440	0.0194026
v10441	0.0556745			v10441	0.0289639			v10441	0.0275147			v10441	0.0268375			v10441	0.0168993			v10441	0.0159645
v10442	0.0244096			v10442	0.0244096			v10442	0.023379			v10442	0.0227864			v10442	0.0142473			v10442	0.0135274
v10443	0.0104272			v10443	0.0104272			v10443	0.00983828			v10443	0.00983828			v10443	0.00495882			v10443	0.0045474
v10444	0.0148033			v10444	0.0148033			v10444	0.0140671			v10444	0.0140671			v10444	0.0079678			v10444	0.00745354
v10445	0.0148033			v10445	0.0148033			v10445	0.0140671			v10445	0.0140671			v10445	0.0079678			v10445	0.00745354
v10446	0.0148033			v10446	0.0148033			v10446	0.0140671			v10446	0.0140671			v10446	0.0079678			v10446	0.00745354
v10447	0.0050167			v10447	0.0050167			v10447	0.00442777			v10447	0.00442777			v10447	0.00433814			v10447	0.00433814
v10448	0.0050167			v10448	0.0050167			v10448	0.00442777			v10448	0.00442777			v10448	0.00433814			v10448	0.00433814
v10449	0.0050167			v10449	0.0050167			v10449	0.00442777			v10449	0.00442777			v10449	0.00433814			v10449	0.00433814
v1045	172.057			v1045	151.845			v1045	131.654			v1045	114.984			v1045	97.4185			v1045	83.7692
v10450	0.0166266			v10450	0.0166265			v10450	0.015376			v10450	0.0146988			v10450	0.013861			v10450	0.0136679
v10451	0.0114848			v10451	0.0114848			v10451	0.0103905			v10451	0.0103871			v10451	0.0096634			v10451	0.00948981
v10452	0.0050167			v10452	0.0050167			v10452	0.00442777			v10452	0.00442777			v10452	0.00433814			v10452	0.00433814
v10453	0.026494			v10453	0.026494			v10453	0.0254634			v10453	0.0254634			v10453	0.0105231			v10453	0.00990594
v10454	0.026494			v10454	0.026494			v10454	0.0254634			v10454	0.0254634			v10454	0.0105231			v10454	0.00990594
v10455	0.0050167			v10455	0.0050167			v10455	0.00442777			v10455	0.00442777			v10455	0.00433814			v10455	0.00433814
v10456	0.0148033			v10456	0.0148033			v10456	0.0140671			v10456	0.0140671			v10456	0.0079678			v10456	0.00745354
v10457	0.0148033			v10457	0.0148033			v10457	0.0140671			v10457	0.0140671			v10457	0.0079678			v10457	0.00745354
v10458	0.0148033			v10458	0.0148033			v10458	0.0140671			v10458	0.0140671			v10458	0.0079678			v10458	0.00745354
v10459	0.0104272			v10459	0.0104272			v10459	0.00983828			v10459	0.00983828			v10459	0.00495882			v10459	0.0045474
v1046	698.758			v1046	665.656			v1046	630.385			v1046	596.344			v1046	557.848			v1046	513.513
v10460	0.0104272			v10460	0.0104272			v10460	0.00983828			v10460	0.00983828			v10460	0.00495882			v10460	0.0045474
v10461	0.00270095			v10461	0.00270095			v10461	0.00225926			v10461	0.00225926			v10461	0.00219203			v10461	0.00219203
v10462	0.00270095			v10462	0.00270095			v10462	0.00225926			v10462	0.00225926			v10462	0.00219203			v10462	0.00219203
v10463	0.00270095			v10463	0.00270095			v10463	0.00225926			v10463	0.00225926			v10463	0.00219203			v10463	0.00219203
v10464	0.0104272			v10464	0.0104272			v10464	0.00983828			v10464	0.00983828			v10464	0.00495882			v10464	0.0045474
v10465	39.9297			v10465	36.644			v10465	31.4329			v10465	25.915			v10465	20.3185			v10465	15.6708
v10466	23.8927			v10466	21.8081			v10466	18.3814			v10466	15.3679			v10466	13.1106			v10466	10.4874
v10467	0.0333614			v10467	0.0333614			v10467	0.0319545			v10467	0.0311738			v10467	0.019459			v10467	0.0185535
v10468	0.0333614			v10468	0.0333614			v10468	0.0319545			v10468	0.0311738			v10468	0.019459			v10468	0.0185535
v10469	0.0333614			v10469	0.0333614			v10469	0.0319545			v10469	0.0311738			v10469	0.019459			v10469	0.0185535
v1047	196.693			v1047	170.812			v1047	149.258			v1047	129.947			v1047	111.367			v1047	95.6637
v10470	0.0333614			v10470	0.0333614			v10470	0.0319545			v10470	0.0311738			v10470	0.019459			v10470	0.0185535
v10471	0.0333614			v10471	0.0333614			v10471	0.0319545			v10471	0.0311738			v10471	0.019459			v10471	0.0185535
v10472	0.0333614			v10472	0.0333614			v10472	0.0319545			v10472	0.0311738			v10472	0.019459			v10472	0.0185535
v10473	0.0333614			v10473	0.0333614			v10473	0.0319545			v10473	0.0311738			v10473	0.019459			v10473	0.0185535
v10474	0.0333614			v10474	0.0333614			v10474	0.0319545			v10474	0.0311738			v10474	0.019459			v10474	0.0185535
v10475	0.0333614			v10475	0.0333614			v10475	0.0319545			v10475	0.0311738			v10475	0.019459			v10475	0.0185535
v10476	0.0333614			v10476	0.0333614			v10476	0.0319545			v10476	0.0311738			v10476	0.019459			v10476	0.0185535
v10477	0.0296656			v10477	0.0296655			v10477	0.0284149			v10477	0.0277071			v10477	0.0171505			v10477	0.0163277
v10478	0.0296656			v10478	0.0296655			v10478	0.0284149			v10478	0.0277071			v10478	0.0171505			v10478	0.0163277
v10479	0.0296656			v10479	0.0296655			v10479	0.0284149			v10479	0.0277071			v10479	0.0171505			v10479	0.0163277
v1048	146.4			v1048	128.373			v1048	114.011			v1048	100.177			v1048	86.7792			v1048	74.3656
v10480	0.0296656			v10480	0.0296655			v10480	0.0284149			v10480	0.0277071			v10480	0.0171505			v10480	0.0163277
v10481	0.0246809			v10481	0.0246809			v10481	0.0235866			v10481	0.0229795			v10481	0.013868			v10481	0.0131637
v10482	0.0301012			v10482	0.0285429			v10482	0.0272477			v10482	0.0265456			v10482	0.0161202			v10482	0.0152314
v10483	0.0301012			v10483	0.0285429			v10483	0.0272477			v10483	0.0265456			v10483	0.0161202			v10483	0.0152314
v10484	0.0301012			v10484	0.0285429			v10484	0.0272477			v10484	0.0265456			v10484	0.0161202			v10484	0.0152314
v10485	0.0301012			v10485	0.0285429			v10485	0.0272477			v10485	0.0265456			v10485	0.0161202			v10485	0.0152314
v10486	0.0301012			v10486	0.0285429			v10486	0.0272477			v10486	0.0265456			v10486	0.0161202			v10486	0.0152314
v10487	0.0301012			v10487	0.0285429			v10487	0.0272477			v10487	0.0265456			v10487	0.0161202			v10487	0.0152314
v10488	0.0301012			v10488	0.0285429			v10488	0.0272477			v10488	0.0265456			v10488	0.0161202			v10488	0.0152314
v10489	0.0301012			v10489	0.0285429			v10489	0.0272477			v10489	0.0265456			v10489	0.0161202			v10489	0.0152314
v1049	171.49			v1049	154.701			v1049	140.035			v1049	125.939			v1049	110.884			v1049	97.008
v10490	0.0301012			v10490	0.0285429			v10490	0.0272477			v10490	0.0265456			v10490	0.0161202			v10490	0.0152314
v10491	0.0301012			v10491	0.0285429			v10491	0.0272477			v10491	0.0265456			v10491	0.0161202			v10491	0.0152314
v10492	0.0301012			v10492	0.0285429			v10492	0.0272477			v10492	0.0265456			v10492	0.0161202			v10492	0.0152314
v10493	6.15966			v10493	5.78572			v10493	5.07852			v10493	4.46278			v10493	3.82791			v10493	3.16621
v10494	0.000697483			v10494	0.000697483			v10494	0.000697483			v10494	0.000697483			v10494	0.000697483			v10494	0.000697483
v10495	0.000697483			v10495	0.000697483			v10495	0.000697483			v10495	0.000697483			v10495	0.000697483			v10495	0.000697483
v10496	0.000697483			v10496	0.000697483			v10496	0.000697483			v10496	0.000697483			v10496	0.000697483			v10496	0.000697483
v10497	0.000697483			v10497	0.000697483			v10497	0.000697483			v10497	0.000697483			v10497	0.000697483			v10497	0.000697483
v10498	101.009			v10498	87.4624			v10498	71.4187			v10498	59.5769			v10498	48.5524			v10498	40.266
v10499	19.1199			v10499	16.7379			v10499	12.7836			v10499	11.3392			v10499	9.51841			v10499	6.04958
v105	111.604			v105	98.4277			v105	86.0176			v105	75.8494			v105	64.6253			v105	54.3191
v1050	142.207			v1050	128.774			v1050	116.016			v1050	105.292			v1050	92.0675			v1050	82.5053
v10500	19.1199			v10500	16.7379			v10500	12.7836			v10500	11.3392			v10500	9.51841			v10500	6.04958
v10501	15.8859			v10501	14.3947			v10501	10.1313			v10501	7.93146			v10501	6.39259			v10501	5.17745
v10502	0.00868695			v10502	0.00732345			v10502	0.00728432			v10502	0.00668312			v10502	0.00664628			v10502	0.00659945
v10503	0.00868695			v10503	0.00732345			v10503	0.00728432			v10503	0.00668312			v10503	0.00664628			v10503	0.00659945
v10504	0.00868695			v10504	0.00732345			v10504	0.00728432			v10504	0.00668312			v10504	0.00664628			v10504	0.00659945
v10505	0.00868695			v10505	0.00732345			v10505	0.00728432			v10505	0.00668312			v10505	0.00664628			v10505	0.00659945
v10506	0.00868695			v10506	0.00732345			v10506	0.00728432			v10506	0.00668312			v10506	0.00664628			v10506	0.00659945
v10507	0.00868695			v10507	0.00732345			v10507	0.00728432			v10507	0.00668312			v10507	0.00664628			v10507	0.00659945
v10508	0.00868695			v10508	0.00732345			v10508	0.00728432			v10508	0.00668312			v10508	0.00664628			v10508	0.00659945
v10509	0.00868695			v10509	0.00732345			v10509	0.00728432			v10509	0.00668312			v10509	0.00664628			v10509	0.00659945
v1051	74.6093			v1051	66.4031			v1051	59.6099			v1051	52.484			v1051	43.7676			v1051	37.3891
v10510	0.00868695			v10510	0.00732345			v10510	0.00728432			v10510	0.00668312			v10510	0.00664628			v10510	0.00659945
v10511	0.0055941			v10511	0.00442539			v10511	0.00439185			v10511	0.00387654			v10511	0.0038689			v10511	0.00380486
v10512	0.0055941			v10512	0.00442539			v10512	0.00439185			v10512	0.00387654			v10512	0.0038689			v10512	0.00380486
v10513	0.0055941			v10513	0.00442539			v10513	0.00439185			v10513	0.00387654			v10513	0.0038689			v10513	0.00380486
v10514	0.0055941			v10514	0.00442539			v10514	0.00439185			v10514	0.00387654			v10514	0.0038689			v10514	0.00380486
v10515	0.0055941			v10515	0.00442539			v10515	0.00439185			v10515	0.00387654			v10515	0.0038689			v10515	0.00380486
v10516	0.0055941			v10516	0.00442539			v10516	0.00439185			v10516	0.00387654			v10516	0.0038689			v10516	0.00380486
v10517	0.0055941			v10517	0.00442539			v10517	0.00439185			v10517	0.00387654			v10517	0.0038689			v10517	0.00380486
v10518	0.0055941			v10518	0.00442539			v10518	0.00439185			v10518	0.00387654			v10518	0.0038689			v10518	0.00380486
v10519	0.0055941			v10519	0.00442539			v10519	0.00439185			v10519	0.00387654			v10519	0.0038689			v10519	0.00380486
v1052	62.5587			v1052	55.9771			v1052	50.2493			v1052	43.9441			v1052	36.5921			v1052	31.2933
v10520	0.00716316			v10520	0.00579966			v10520	0.00576038			v10520	0.00515934			v10520	0.0051225			v10520	0.00507566
v10521	0.00716316			v10521	0.00579966			v10521	0.00576038			v10521	0.00515934			v10521	0.0051225			v10521	0.00507566
v10522	0.00716316			v10522	0.00579966			v10522	0.00576038			v10522	0.00515934			v10522	0.0051225			v10522	0.00507566
v10523	0.00716316			v10523	0.00579966			v10523	0.00576038			v10523	0.00515934			v10523	0.0051225			v10523	0.00507566
v10524	0.00716316			v10524	0.00579966			v10524	0.00576038			v10524	0.00515934			v10524	0.0051225			v10524	0.00507566
v10525	0.00716316			v10525	0.00579966			v10525	0.00576038			v10525	0.00515934			v10525	0.0051225			v10525	0.00507566
v10526	0.00716316			v10526	0.00579966			v10526	0.00576038			v10526	0.00515934			v10526	0.0051225			v10526	0.00507566
v10527	0.00716316			v10527	0.00579966			v10527	0.00576038			v10527	0.00515934			v10527	0.0051225			v10527	0.00507566
v10528	0.00716316			v10528	0.00579966			v10528	0.00576038			v10528	0.00515934			v10528	0.0051225			v10528	0.00507566
v10529	0.00716316			v10529	0.00579966			v10529	0.00576038			v10529	0.00515934			v10529	0.0051225			v10529	0.00507566
v1053	49.647			v1053	43.9376			v1053	39.1462			v1053	34.6731			v1053	29.8566			v1053	25.892
v10530	0.00716316			v10530	0.00579966			v10530	0.00576038			v10530	0.00515934			v10530	0.0051225			v10530	0.00507566
v10531	0.00879313			v10531	0.00719032			v10531	0.006771			v10531	0.0060846			v10531	0.00600067			v10531	0.00591249
v10532	0.00879313			v10532	0.00719032			v10532	0.006771			v10532	0.0060846			v10532	0.00600067			v10532	0.00591249
v10533	55.1507			v10533	45.9833			v10533	36.7917			v10533	29.7305			v10533	24.6286			v10533	20.1571
v10534	42.0774			v10534	35.1284			v10534	28.0682			v10534	22.2363			v10534	18.2388			v10534	14.4089
v10535	63.6443			v10535	56.0977			v10535	47.2325			v10535	38.1618			v10535	31.7514			v10535	25.2632
v10536	44.9051			v10536	38.6834			v10536	32.666			v10536	26.4548			v10536	21.8797			v10536	17.6059
v10537	70.7472			v10537	62.3759			v10537	54.4046			v10537	28.3443			v10537	22.3537			v10537	18.6483
v10538	55.6206			v10538	47.0003			v10538	37.528			v10538	30.7529			v10538	25.6648			v10538	21.8322
v10539	79.1012			v10539	65.0345			v10539	50.1976			v10539	37.2471			v10539	29.0605			v10539	23.8419
v1054	38.449			v1054	34.8035			v1054	31.4901			v1054	27.8034			v1054	24.7634			v1054	22.259
v10540	75.5451			v10540	60.8119			v10540	45.7927			v10540	35.4123			v10540	27.9276			v10540	22.7329
v10541	74.3888			v10541	63.3153			v10541	50.7183			v10541	40.6823			v10541	33.5875			v10541	27.9001
v10542	89.0683			v10542	76.6894			v10542	62.4576			v10542	51.0282			v10542	42.5445			v10542	35.6269
v10543	161.699			v10543	135.429			v10543	111.936			v10543	90.4408			v10543	75.2709			v10543	61.5904
v10544	328.796			v10544	283.304			v10544	244.628			v10544	202.289			v10544	161.471			v10544	130.038
v10545	774.973			v10545	686.482			v10545	598.653			v10545	502.554			v10545	408.049			v10545	327.009
v10546	1517.72			v10546	1377.9			v10546	1042.74			v10546	830.974			v10546	666.198			v10546	522.64
v10547	1675.78			v10547	1515.96			v10547	1122.37			v10547	881.539			v10547	711.262			v10547	559.976
v10548	781.82			v10548	690.74			v10548	588.489			v10548	475.134			v10548	380.318			v10548	306.789
v10549	416.053			v10549	380.704			v10549	323.659			v10549	261.966			v10549	208.372			v10549	171.481
v1055	38.9593			v1055	34.7243			v1055	30.8469			v1055	27.3294			v1055	23.7791			v1055	21.0084
v10550	220.093			v10550	203.484			v10550	178.22			v10550	150.825			v10550	126.568			v10550	102.735
v10551	182.326			v10551	170.032			v10551	151.17			v10551	127.919			v10551	107.589			v10551	89.7463
v10552	156.58			v10552	145.105			v10552	128.915			v10552	111.543			v10552	95.2113			v10552	78.8969
v10553	134.919			v10553	124.942			v10553	111.866			v10553	97.5993			v10553	83.9973			v10553	70.0598
v10554	154.046			v10554	143.866			v10554	130.931			v10554	115.791			v10554	98.6855			v10554	76.9286
v10555	133.103			v10555	125.181			v10555	113.929			v10555	100.558			v10555	86.5125			v10555	66.2433
v10556	125.126			v10556	117.59			v10556	106.811			v10556	93.662			v10556	80.7672			v10556	61.9796
v10557	92.3165			v10557	85.2264			v10557	75.8909			v10557	65.254			v10557	56.4884			v10557	47.6956
v10558	87.4289			v10558	80.668			v10558	72.2486			v10558	62.4506			v10558	54.3421			v10558	47.6947
v10559	84.6395			v10559	78.4436			v10559	70.0607			v10559	60.8987			v10559	52.979			v10559	46.3129
v1056	33.586			v1056	29.8865			v1056	26.2887			v1056	22.461			v1056	19.3849			v1056	17.0942
v10560	89.9225			v10560	84.3534			v10560	75.5526			v10560	66.2804			v10560	57.8559			v10560	50.2632
v10561	119.053			v10561	108.11			v10561	97.8489			v10561	86.9469			v10561	76.5957			v10561	66.7685
v10562	181.299			v10562	166.6			v10562	149.965			v10562	131.991			v10562	114.901			v10562	99.0642
v10563	247.234			v10563	230.54			v10563	210.421			v10563	188.708			v10563	166.421			v10563	138.856
v10564	191.436			v10564	171.626			v10564	154.518			v10564	137.407			v10564	119.059			v10564	100.987
v10565	169.729			v10565	152.647			v10565	137.031			v10565	121.431			v10565	105.646			v10565	89.6462
v10566	155.503			v10566	143.992			v10566	128.888			v10566	114.632			v10566	100.974			v10566	85.8763
v10567	145.687			v10567	134.994			v10567	120.251			v10567	106.171			v10567	93.2758			v10567	79.4314
v10568	137.119			v10568	127.214			v10568	113.73			v10568	100.617			v10568	89.052			v10568	76.4282
v10569	130.661			v10569	121.047			v10569	108.488			v10569	95.9948			v10569	84.8522			v10569	73.7388
v1057	31.3791			v1057	28.1509			v1057	24.5196			v1057	21.2086			v1057	18.192			v1057	16.0774
v10570	119.717			v10570	112.016			v10570	101.461			v10570	89.5362			v10570	79.4279			v10570	68.8824
v10571	112.241			v10571	105.007			v10571	94.406			v10571	84.0208			v10571	74.566			v10571	64.6657
v10572	103.925			v10572	97.2479			v10572	88.0803			v10572	78.9106			v10572	70.4761			v10572	61.3583
v10573	92.4379			v10573	86.4126			v10573	77.9157			v10573	69.7325			v10573	61.9071			v10573	53.7781
v10574	81.7721			v10574	76.9015			v10574	69.9013			v10574	63.0436			v10574	55.8453			v10574	48.1882
v10575	76.0658			v10575	71.5078			v10575	65.2532			v10575	59.0497			v10575	52.6129			v10575	45.6023
v10576	74.6392			v10576	69.3272			v10576	63.7147			v10576	58.0217			v10576	51.8055			v10576	44.9751
v10577	74.2583			v10577	69.0316			v10577	63.3843			v10577	57.915			v10577	51.5675			v10577	45.03
v10578	80.4194			v10578	73.9642			v10578	67.07			v10578	60.6763			v10578	53.6738			v10578	46.4826
v10579	87.5689			v10579	80.9426			v10579	74.0293			v10579	66.1783			v10579	52.937			v10579	45.2494
v1058	35.1303			v1058	31.1713			v1058	27.502			v1058	23.214			v1058	19.9819			v1058	17.5554
v10580	83.9605			v10580	77.5808			v10580	71.0124			v10580	63.5638			v10580	51.0181			v10580	43.8339
v10581	82.7479			v10581	76.233			v10581	67.8916			v10581	60.7081			v10581	48.1576			v10581	41.3401
v10582	72.848			v10582	67.9868			v10582	62.5472			v10582	56.8513			v10582	45.2318			v10582	38.9852
v10583	68.6926			v10583	63.9712			v10583	58.7327			v10583	53.071			v10583	41.9947			v10583	36.1931
v10584	54.9532			v10584	51.1769			v10584	46.8396			v10584	42.4694			v10584	37.6926			v10584	32.8453
v10585	55.4031			v10585	50.5794			v10585	45.9403			v10585	41.6936			v10585	36.654			v10585	31.9772
v10586	55.0511			v10586	50.2674			v10586	45.8402			v10586	41.7009			v10586	36.9387			v10586	32.1209
v10587	52.7841			v10587	48.7379			v10587	44.3545			v10587	40.3098			v10587	35.5706			v10587	30.8539
v10588	50.0617			v10588	46.1446			v10588	41.8081			v10588	37.8177			v10588	33.3991			v10588	28.9711
v10589	70.4328			v10589	65.2884			v10589	44.1385			v10589	36.1802			v10589	32.096			v10589	27.7157
v1059	29.1275			v1059	26.5968			v1059	23.7663			v1059	20.9822			v1059	18.0019			v1059	15.8829
v10590	77.9518			v10590	73.0858			v10590	50.7348			v10590	34.704			v10590	29.7609			v10590	25.432
v10591	41.7221			v10591	37.972			v10591	34.6109			v10591	31.6102			v10591	28.1805			v10591	24.4607
v10592	45.3243			v10592	41.6359			v10592	38.2256			v10592	34.6125			v10592	30.4301			v10592	26.0376
v10593	43.9874			v10593	41.3595			v10593	38.3027			v10593	34.5526			v10593	30.6391			v10593	26.1316
v10594	56.9461			v10594	53.909			v10594	50.2104			v10594	36.0502			v10594	30.9007			v10594	26.4053
v10595	71.3044			v10595	67.1945			v10595	62.3941			v10595	47.765			v10595	41.4155			v10595	34.0358
v10596	81.409			v10596	71.3514			v10596	63.4864			v10596	48.2346			v10596	41.7688			v10596	34.3792
v10597	59.9848			v10597	54.7707			v10597	45.7098			v10597	38.4416			v10597	33.0125			v10597	28.1917
v10598	69.5965			v10598	61.95			v10598	52.9946			v10598	43.8951			v10598	37.0156			v10598	31.5295
v10599	66.5991			v10599	61.5777			v10599	52.2108			v10599	43.661			v10599	37.6044			v10599	31.4816
v106	145.862			v106	128.313			v106	110.862			v106	95.2231			v106	80.0872			v106	67.7662
v1060	26.5417			v1060	24.1848			v1060	21.5283			v1060	19.0963			v1060	16.8803			v1060	15.0194
v10600	88.9061			v10600	78.9913			v10600	68.4177			v10600	57.5325			v10600	46.091			v10600	38.2763
v10601	87.3268			v10601	81.1855			v10601	72.8757			v10601	60.1138			v10601	49.3873			v10601	41.2254
v10602	227.406			v10602	203.44			v10602	165.666			v10602	138.075			v10602	110.652			v10602	88.7605
v10603	326.554			v10603	286.932			v10603	234.815			v10603	196.909			v10603	162.057			v10603	131.885
v10604	216.924			v10604	194.819			v10604	161.374			v10604	139.804			v10604	119.308			v10604	100.042
v10605	133.678			v10605	119.603			v10605	97.6898			v10605	82.7991			v10605	71.656			v10605	61.512
v10606	0.041471			v10606	0.0362623			v10606	0.0350806			v10606	0.0333304			v10606	0.0311043			v10606	0.0290362
v10607	0.041471			v10607	0.0362623			v10607	0.0350806			v10607	0.0333304			v10607	0.0311043			v10607	0.0290362
v10608	0.041471			v10608	0.0362623			v10608	0.0350806			v10608	0.0333304			v10608	0.0311043			v10608	0.0290362
v10609	0.041471			v10609	0.0362623			v10609	0.0350806			v10609	0.0333304			v10609	0.0311043			v10609	0.0290362
v1061	19.251			v1061	17.5486			v1061	15.8624			v1061	13.9084			v1061	12.469			v1061	11.2267
v10610	0.041471			v10610	0.0362623			v10610	0.0350806			v10610	0.0333304			v10610	0.0311043			v10610	0.0290362
v10611	0.041471			v10611	0.0362623			v10611	0.0350806			v10611	0.0333304			v10611	0.0311043			v10611	0.0290362
v10612	0.041471			v10612	0.0362623			v10612	0.0350806			v10612	0.0333304			v10612	0.0311043			v10612	0.0290362
v10613	0.041471			v10613	0.0362623			v10613	0.0350806			v10613	0.0333304			v10613	0.0311043			v10613	0.0290362
v10614	0.041471			v10614	0.0362623			v10614	0.0350806			v10614	0.0333304			v10614	0.0311043			v10614	0.0290362
v10615	0.041471			v10615	0.0362623			v10615	0.0350806			v10615	0.0333304			v10615	0.0311043			v10615	0.0290362
v10616	0.041471			v10616	0.0362623			v10616	0.0350806			v10616	0.0333304			v10616	0.0311043			v10616	0.0290362
v10617	0.0746272			v10617	0.0691121			v10617	0.0678608			v10617	0.0659559			v10617	0.0426729			v10617	0.039219
v10618	0.123229			v10618	0.116053			v10618	0.114148			v10618	0.110976			v10618	0.0802003			v10618	0.0705584
v10619	0.123229			v10619	0.116053			v10619	0.114148			v10619	0.110976			v10619	0.0802003			v10619	0.0705584
v1062	15.8808			v1062	14.5585			v1062	13.0477			v1062	11.4423			v1062	10.3762			v1062	9.35973
v10620	0.123229			v10620	0.116053			v10620	0.114148			v10620	0.110976			v10620	0.0802003			v10620	0.0705584
v10621	38.648			v10621	35.9431			v10621	32.0883			v10621	28.451			v10621	25.3473			v10621	22.1191
v10622	0.102664			v10622	0.0966075			v10622	0.0958518			v10622	0.093713			v10622	0.067438			v10622	0.0593284
v10623	93.1476			v10623	87.9755			v10623	79.8			v10623	70.9912			v10623	60.005			v10623	51.1237
v10624	0.0783072			v10624	0.0731594			v10624	0.0725276			v10624	0.0707238			v10624	0.0484105			v10624	0.0426012
v10625	127.199			v10625	118.906			v10625	106.71			v10625	94.3339			v10625	79.1316			v10625	69.2251
v10626	0.0598561			v10626	0.0556191			v10626	0.0554082			v10626	0.0543404			v10626	0.0365832			v10626	0.0318683
v10627	115.763			v10627	105.199			v10627	93.283			v10627	81.1313			v10627	69.0062			v10627	60.7715
v10628	0.0598561			v10628	0.0556191			v10628	0.0554082			v10628	0.0543404			v10628	0.0365832			v10628	0.0318683
v10629	114.937			v10629	104.746			v10629	92.5032			v10629	81.9132			v10629	72.4805			v10629	62.5768
v1063	14.2056			v1063	12.9984			v1063	11.6528			v1063	10.2814			v1063	9.28969			v1063	8.40397
v10630	0.0598561			v10630	0.0556191			v10630	0.0554082			v10630	0.0543404			v10630	0.0365832			v10630	0.0318683
v10631	108.044			v10631	96.6565			v10631	84.5395			v10631	73.2751			v10631	64.701			v10631	55.7051
v10632	0.0598561			v10632	0.0556191			v10632	0.0554082			v10632	0.0543404			v10632	0.0365832			v10632	0.0318683
v10633	82.2624			v10633	74.7591			v10633	66.1971			v10633	57.8095			v10633	50.7287			v10633	43.7299
v10634	0.0598561			v10634	0.0556191			v10634	0.0554082			v10634	0.0543404			v10634	0.0365832			v10634	0.0318683
v10635	48.8715			v10635	45.2765			v10635	41.2486			v10635	36.9036			v10635	33.1511			v10635	29.5158
v10636	0.123229			v10636	0.116053			v10636	0.114148			v10636	0.110976			v10636	0.0802003			v10636	0.0705584
v10637	39.1928			v10637	36.249			v10637	33.1181			v10637	29.5457			v10637	26.311			v10637	23.3231
v10638	0.123229			v10638	0.116053			v10638	0.114148			v10638	0.110976			v10638	0.0802003			v10638	0.0705584
v10639	32.2456			v10639	29.6847			v10639	27.054			v10639	24.4463			v10639	21.7678			v10639	19.1525
v1064	10.8768			v1064	9.89875			v1064	8.96869			v1064	7.93774			v1064	7.13984			v1064	6.44554
v10640	0.0803284			v10640	0.0734646			v10640	0.0716427			v10640	0.0687015			v10640	0.0646913			v10640	0.0597996
v10641	26.9372			v10641	24.7961			v10641	22.5717			v10641	20.4592			v10641	18.332			v10641	16.2347
v10642	0.0803284			v10642	0.0734646			v10642	0.0716427			v10642	0.0687015			v10642	0.0646913			v10642	0.0597996
v10643	23.2194			v10643	21.6283			v10643	19.6643			v10643	17.8412			v10643	16.2062			v10643	14.3339
v10644	20.9721			v10644	19.4685			v10644	17.843			v10644	16.2379			v10644	14.5646			v10644	12.9692
v10645	20.2203			v10645	18.9573			v10645	17.3662			v10645	15.8304			v10645	14.3663			v10645	12.8956
v10646	18.0507			v10646	16.9593			v10646	15.8098			v10646	14.3781			v10646	12.9906			v10646	11.7209
v10647	0.0660106			v10647	0.0614707			v10647	0.0609249			v10647	0.0594557			v10647	0.0397323			v10647	0.0346415
v10648	18.2309			v10648	17.1272			v10648	16.0243			v10648	14.548			v10648	13.1552			v10648	11.9108
v10649	0.0660106			v10649	0.0614707			v10649	0.0609249			v10649	0.0594557			v10649	0.0397323			v10649	0.0346415
v1065	7.95862			v1065	7.38675			v1065	6.8178			v1065	5.98174			v1065	5.22273			v1065	4.60343
v10650	18.6423			v10650	17.6857			v10650	16.4829			v10650	15.0666			v10650	13.7765			v10650	12.3887
v10651	0.0660106			v10651	0.0614707			v10651	0.0609249			v10651	0.0594557			v10651	0.0397323			v10651	0.0346415
v10652	24.5258			v10652	22.8739			v10652	21.1099			v10652	19.2291			v10652	17.3458			v10652	15.467
v10653	0.0891304			v10653	0.0836815			v10653	0.0829454			v10653	0.0810748			v10653	0.0572096			v10653	0.0497245
v10654	37.999			v10654	34.9596			v10654	31.9768			v10654	28.4627			v10654	25.1432			v10654	22.2262
v10655	0.0956728			v10655	0.0899211			v10655	0.0891441			v10655	0.0871696			v10655	0.0619785			v10655	0.0540776
v10656	54.4707			v10656	49.7441			v10656	45.0856			v10656	39.8914			v10656	35.3247			v10656	30.2971
v10657	0.0956728			v10657	0.0899211			v10657	0.0891441			v10657	0.0871696			v10657	0.0619785			v10657	0.0540776
v10658	69.5728			v10658	63.6685			v10658	56.354			v10658	49.9588			v10658	43.5649			v10658	37.9707
v10659	0.0891304			v10659	0.0836815			v10659	0.0829454			v10659	0.0810748			v10659	0.0572096			v10659	0.0497245
v1066	11.7153			v1066	10.4601			v1066	9.16544			v1066	7.79693			v1066	6.50224			v1066	5.5851
v10660	78.3489			v10660	72.0208			v10660	63.9757			v10660	56.6883			v10660	49.2865			v10660	42.4953
v10661	0.0660448			v10661	0.061505			v10661	0.0610702			v10661	0.05949			v10661	0.0398018			v10661	0.0346759
v10662	75.3347			v10662	69.575			v10662	61.9718			v10662	54.8433			v10662	47.8764			v10662	41.4426
v10663	0.0604698			v10663	0.0562326			v10663	0.0558269			v10663	0.054352			v10663	0.0359763			v10663	0.0311922
v10664	70.4488			v10664	64.9191			v10664	58.4354			v10664	51.8233			v10664	45.5543			v10664	39.5052
v10665	0.165378			v10665	0.11472			v10665	0.11386			v10665	0.111677			v10665	0.0672475			v10665	0.0586889
v10666	70.265			v10666	64.7305			v10666	58.3942			v10666	52.4309			v10666	46.0478			v10666	39.9643
v10667	0.165378			v10667	0.11472			v10667	0.11386			v10667	0.111677			v10667	0.0672475			v10667	0.0586889
v10668	71.1592			v10668	65.8144			v10668	59.1556			v10668	53.4348			v10668	47.0728			v10668	40.9481
v10669	0.165378			v10669	0.11472			v10669	0.11386			v10669	0.111677			v10669	0.0672475			v10669	0.0586889
v1067	13.4724			v1067	11.9176			v1067	10.4181			v1067	8.77303			v1067	7.24952			v1067	6.46481
v10670	70.8416			v10670	65.9214			v10670	59.429			v10670	53.3031			v10670	47.6212			v10670	41.597
v10671	0.165378			v10671	0.11472			v10671	0.11386			v10671	0.111677			v10671	0.0672475			v10671	0.0586889
v10672	83.3528			v10672	76.4474			v10672	65.5051			v10672	56.3772			v10672	49.438			v10672	42.9666
v10673	0.165378			v10673	0.11472			v10673	0.11386			v10673	0.111677			v10673	0.0672475			v10673	0.0586889
v10674	86.1914			v10674	79.2246			v10674	68.2445			v10674	58.9976			v10674	51.4796			v10674	44.4628
v10675	0.177294			v10675	0.124198			v10675	0.121879			v10675	0.118676			v10675	0.0715896			v10675	0.0625006
v10676	87.9008			v10676	80.4658			v10676	69.5552			v10676	60.3542			v10676	52.3676			v10676	45.8985
v10677	0.177294			v10677	0.124198			v10677	0.121879			v10677	0.118676			v10677	0.0715896			v10677	0.0625006
v10678	90.2988			v10678	82.6455			v10678	71.3762			v10678	62.0456			v10678	53.8017			v10678	46.4891
v10679	0.177294			v10679	0.124198			v10679	0.121879			v10679	0.118676			v10679	0.0715896			v10679	0.0625006
v1068	11.3097			v1068	10.0379			v1068	8.7773			v1068	7.44032			v1068	6.10925			v1068	5.39392
v10680	83.9627			v10680	77.1894			v10680	69.2179			v10680	61.7347			v10680	53.9272			v10680	46.8068
v10681	0.199174			v10681	0.142049			v10681	0.139519			v10681	0.135875			v10681	0.0843034			v10681	0.0680065
v10682	84.3729			v10682	77.5322			v10682	68.7014			v10682	61.7986			v10682	54.0147			v10682	47.1917
v10683	0.17257			v10683	0.118823			v10683	0.116943			v10683	0.114322			v10683	0.0833559			v10683	0.067511
v10684	90.7103			v10684	82.5151			v10684	72.6313			v10684	64.5322			v10684	56.3758			v10684	48.8521
v10685	0.163658			v10685	0.111815			v10685	0.110017			v10685	0.10751			v10685	0.0778496			v10685	0.0626843
v10686	94.016			v10686	86.3993			v10686	76.181			v10686	68.2578			v10686	59.1039			v10686	51.3866
v10687	0.163658			v10687	0.111815			v10687	0.110017			v10687	0.10751			v10687	0.0778496			v10687	0.0626843
v10688	81.2138			v10688	74.5532			v10688	66.0935			v10688	59.1293			v10688	51.8919			v10688	45.4685
v10689	0.163658			v10689	0.111815			v10689	0.110017			v10689	0.10751			v10689	0.0778496			v10689	0.0626843
v1069	0.835902			v1069	0.825823			v1069	0.803454			v1069	0.777053			v1069	0.72963			v1069	0.69636
v10690	75.3705			v10690	68.0059			v10690	60.1034			v10690	53.3926			v10690	47.0836			v10690	41.3708
v10691	0.163658			v10691	0.111815			v10691	0.110017			v10691	0.10751			v10691	0.0778496			v10691	0.0626843
v10692	69.8865			v10692	62.7594			v10692	55.521			v10692	49.5926			v10692	43.9867			v10692	38.6939
v10693	0.163658			v10693	0.111815			v10693	0.110017			v10693	0.10751			v10693	0.0778496			v10693	0.0626843
v10694	73.1839			v10694	65.2638			v10694	57.0359			v10694	51.1656			v10694	44.9596			v10694	39.3657
v10695	0.163658			v10695	0.111815			v10695	0.110017			v10695	0.10751			v10695	0.0778496			v10695	0.0626843
v10696	75.0085			v10696	67.4378			v10696	59.8462			v10696	53.5581			v10696	47.0702			v10696	41.0477
v10697	0.181418			v10697	0.126963			v10697	0.124526			v10697	0.120551			v10697	0.0889061			v10697	0.0732356
v10698	95.875			v10698	85.5735			v10698	75.7608			v10698	66.9288			v10698	57.9124			v10698	49.3257
v10699	0.181418			v10699	0.126963			v10699	0.124526			v10699	0.120551			v10699	0.0889061			v10699	0.0732356
v107	139.256			v107	122.036			v107	106.249			v107	91.5724			v107	76.9287			v107	65.0433
v1070	0.835902			v1070	0.825823			v1070	0.803454			v1070	0.777053			v1070	0.72963			v1070	0.69636
v10700	109.86			v10700	96.2539			v10700	85.0365			v10700	74.9504			v10700	64.6086			v10700	54.8272
v10701	0.193794			v10701	0.136855			v10701	0.132927			v10701	0.127642			v10701	0.0932809			v10701	0.0775253
v10702	136.693			v10702	120.08			v10702	106.552			v10702	93.4201			v10702	81.0586			v10702	69.7885
v10703	0.193794			v10703	0.136855			v10703	0.132927			v10703	0.127642			v10703	0.0932809			v10703	0.0775253
v10704	141.94			v10704	125.204			v10704	111.036			v10704	97.7183			v10704	85.3223			v10704	72.6009
v10705	0.209581			v10705	0.150273			v10705	0.146182			v10705	0.140676			v10705	0.104456			v10705	0.0883034
v10706	161.575			v10706	144.974			v10706	131.021			v10706	119.448			v10706	104.322			v10706	77.0894
v10707	0.209581			v10707	0.150273			v10707	0.146182			v10707	0.140676			v10707	0.104456			v10707	0.0883034
v10708	93.9935			v10708	81.7385			v10708	72.5155			v10708	64.0291			v10708	56.5285			v10708	48.829
v10709	0.238176			v10709	0.175546			v10709	0.171164			v10709	0.165401			v10709	0.121901			v10709	0.0967944
v1071	279.718			v1071	230.593			v1071	171.098			v1071	131.166			v1071	109.613			v1071	89.3565
v10710	48.4895			v10710	44.4487			v10710	40.1729			v10710	36.1294			v10710	32.294			v10710	28.2924
v10711	0.238176			v10711	0.175546			v10711	0.171164			v10711	0.165401			v10711	0.121901			v10711	0.0967944
v10712	33.0757			v10712	30.6102			v10712	27.598			v10712	25.1696			v10712	22.7905			v10712	20.1817
v10713	0.227471			v10713	0.166839			v10713	0.162608			v10713	0.157013			v10713	0.115177			v10713	0.0909685
v10714	30.7152			v10714	28.6336			v10714	26.0379			v10714	23.6601			v10714	21.5691			v10714	19.13
v10715	0.216125			v10715	0.157468			v10715	0.153473			v10715	0.148143			v10715	0.107982			v10715	0.0848031
v10716	27.7124			v10716	26.0543			v10716	23.6936			v10716	21.8041			v10716	20.0059			v10716	17.9228
v10717	0.216125			v10717	0.157468			v10717	0.153473			v10717	0.148143			v10717	0.107982			v10717	0.0848031
v10718	29.0183			v10718	27.4114			v10718	25.0605			v10718	22.9835			v10718	20.7499			v10718	18.614
v10719	0.200097			v10719	0.143808			v10719	0.13998			v10719	0.134871			v10719	0.0963844			v10719	0.0743259
v1072	284.444			v1072	233.811			v1072	174.704			v1072	133.295			v1072	108.003			v1072	90.833
v10720	29.7091			v10720	27.8121			v10720	25.3858			v10720	23.2111			v10720	20.7151			v10720	18.4336
v10721	0.200097			v10721	0.143808			v10721	0.13998			v10721	0.134871			v10721	0.0963844			v10721	0.0743259
v10722	34.3318			v10722	32.3237			v10722	29.7532			v10722	27.2941			v10722	23.8689			v10722	20.9268
v10723	0.200097			v10723	0.143808			v10723	0.13998			v10723	0.134871			v10723	0.0963844			v10723	0.0743259
v10724	41.4679			v10724	39.3265			v10724	36.3198			v10724	33.237			v10724	29.3161			v10724	25.7747
v10725	0.200097			v10725	0.143808			v10725	0.13998			v10725	0.134871			v10725	0.0963844			v10725	0.0743259
v10726	44.6219			v10726	42.106			v10726	38.3662			v10726	35.0229			v10726	30.6783			v10726	26.9907
v10727	0.200097			v10727	0.143808			v10727	0.13998			v10727	0.134871			v10727	0.0963844			v10727	0.0743259
v10728	39.4405			v10728	37.2743			v10728	34.3446			v10728	31.4155			v10728	27.4292			v10728	24.1345
v10729	0.200097			v10729	0.143808			v10729	0.13998			v10729	0.134871			v10729	0.0963844			v10729	0.0743259
v1073	102.358			v1073	88.741			v1073	76.122			v1073	58.2341			v1073	49.085			v1073	42.5582
v10730	0.200097			v10730	0.143808			v10730	0.13998			v10730	0.134871			v10730	0.0963844			v10730	0.0743259
v10731	0.200097			v10731	0.143808			v10731	0.13998			v10731	0.134871			v10731	0.0963844			v10731	0.0743259
v10732	0.200097			v10732	0.143808			v10732	0.13998			v10732	0.134871			v10732	0.0963844			v10732	0.0743259
v10733	0.318739			v10733	0.252112			v10733	0.248128			v10733	0.242118			v10733	0.195241			v10733	0.169691
v10734	0.318739			v10734	0.252112			v10734	0.248128			v10734	0.242118			v10734	0.195241			v10734	0.169691
v10735	0.318739			v10735	0.252112			v10735	0.248128			v10735	0.242118			v10735	0.195241			v10735	0.169691
v10736	0.339331			v10736	0.270332			v10736	0.266182			v10736	0.259922			v10736	0.210728			v10736	0.183966
v10737	0.339331			v10737	0.270332			v10737	0.266182			v10737	0.259922			v10737	0.210728			v10737	0.183966
v10738	0.343569			v10738	0.274692			v10738	0.271876			v10738	0.267156			v10738	0.21853			v10738	0.192979
v10739	0.343569			v10739	0.274692			v10739	0.271876			v10739	0.267156			v10739	0.21853			v10739	0.192979
v1074	40.2029			v1074	38.1116			v1074	35.5598			v1074	33.7009			v1074	31.7207			v1074	29.5444
v10740	0.343569			v10740	0.274692			v10740	0.271876			v10740	0.267156			v10740	0.21853			v10740	0.192979
v10741	0.343569			v10741	0.274692			v10741	0.271876			v10741	0.267156			v10741	0.21853			v10741	0.192979
v10742	38.2731			v10742	36.1201			v10742	32.1508			v10742	27.599			v10742	24.7721			v10742	22.5117
v10743	0.370931			v10743	0.299271			v10743	0.292977			v10743	0.287417			v10743	0.236711			v10743	0.210127
v10744	92.72			v10744	87.0454			v10744	79.3725			v10744	71.0152			v10744	65.0862			v10744	59.1355
v10745	0.370931			v10745	0.299271			v10745	0.292977			v10745	0.287417			v10745	0.236711			v10745	0.210127
v10746	115.198			v10746	86.4151			v10746	79.4172			v10746	72.6159			v10746	66.5624			v10746	61.0803
v10747	0.306538			v10747	0.242068			v10747	0.23727			v10747	0.233453			v10747	0.199745			v10747	0.174687
v10748	93.4508			v10748	87.535			v10748	80.6634			v10748	74.328			v10748	68.8981			v10748	62.6355
v10749	0.285784			v10749	0.223758			v10749	0.219169			v10749	0.215518			v10749	0.183275			v10749	0.159307
v1075	2.56072			v1075	2.47229			v1075	2.33078			v1075	2.20749			v1075	2.04155			v1075	1.89797
v10750	102.849			v10750	95.6528			v10750	88.6			v10750	81.2617			v10750	74.7144			v10750	67.6374
v10751	0.285784			v10751	0.223758			v10751	0.219169			v10751	0.215518			v10751	0.183275			v10751	0.159307
v10752	52.893			v10752	49.7269			v10752	45.6272			v10752	41.2779			v10752	37.392			v10752	34.1376
v10753	0.256763			v10753	0.197967			v10753	0.193613			v10753	0.190323			v10753	0.161478			v10753	0.148739
v10754	0.10149			v10754	0.0975413			v10754	0.0937117			v10754	0.0912949			v10754	0.0510988			v10754	0.0420422
v10755	0.10149			v10755	0.0975413			v10755	0.0937117			v10755	0.0912949			v10755	0.0510988			v10755	0.0420422
v10756	0.113909			v10756	0.109752			v10756	0.105721			v10756	0.103177			v10756	0.0606609			v10756	0.0508847
v10757	0.082877			v10757	0.0787203			v10757	0.0746209			v10757	0.0720791			v10757	0.0641583			v10757	0.0566338
v10758	0.0911555			v10758	0.0864318			v10758	0.0807516			v10758	0.0767596			v10758	0.0685352			v10758	0.0604562
v10759	0.0911555			v10759	0.0864318			v10759	0.0807516			v10759	0.0767596			v10759	0.0685352			v10759	0.0604562
v1076	143.201			v1076	133.344			v1076	121.009			v1076	108.757			v1076	99.4018			v1076	89.3389
v10760	0.0960512			v10760	0.0910885			v10760	0.0851378			v10760	0.0805752			v10760	0.0709095			v10760	0.0605529
v10761	0.0960512			v10761	0.0910885			v10761	0.0851378			v10761	0.0805752			v10761	0.0709095			v10761	0.0605529
v10762	0.0960512			v10762	0.0910885			v10762	0.0851378			v10762	0.0805752			v10762	0.0709095			v10762	0.0605529
v10763	0.0960512			v10763	0.0910885			v10763	0.0851378			v10763	0.0805752			v10763	0.0709095			v10763	0.0605529
v10764	0.0960512			v10764	0.0910885			v10764	0.0851378			v10764	0.0805752			v10764	0.0709095			v10764	0.0605529
v10765	0.0960512			v10765	0.0910885			v10765	0.0851378			v10765	0.0805752			v10765	0.0709095			v10765	0.0605529
v10766	0.0960512			v10766	0.0910885			v10766	0.0851378			v10766	0.0805752			v10766	0.0709095			v10766	0.0605529
v10767	0.0960512			v10767	0.0910885			v10767	0.0851378			v10767	0.0805752			v10767	0.0709095			v10767	0.0605529
v10768	0.0960512			v10768	0.0910885			v10768	0.0851378			v10768	0.0805752			v10768	0.0709095			v10768	0.0605529
v10769	0.0658667			v10769	0.0653141			v10769	0.0602481			v10769	0.0563313			v10769	0.0483376			v10769	0.0398121
v1077	190.252			v1077	173.407			v1077	154.043			v1077	135.728			v1077	120.279			v1077	106.7
v10770	0.0658667			v10770	0.0653141			v10770	0.0602481			v10770	0.0563313			v10770	0.0483376			v10770	0.0398121
v10771	0.0658667			v10771	0.0653141			v10771	0.0602481			v10771	0.0563313			v10771	0.0483376			v10771	0.0398121
v10772	0.0658667			v10772	0.0653141			v10772	0.0602481			v10772	0.0563313			v10772	0.0483376			v10772	0.0398121
v10773	0.0558713			v10773	0.0553877			v10773	0.0514137			v10773	0.047646			v10773	0.0423779			v10773	0.034987
v10774	0.0558713			v10774	0.0553877			v10774	0.0514137			v10774	0.047646			v10774	0.0423779			v10774	0.034987
v10775	0.0558713			v10775	0.0553877			v10775	0.0514137			v10775	0.047646			v10775	0.0423779			v10775	0.034987
v10776	0.0558713			v10776	0.0553877			v10776	0.0514137			v10776	0.047646			v10776	0.0423779			v10776	0.034987
v10777	0.0558713			v10777	0.0553877			v10777	0.0514137			v10777	0.047646			v10777	0.0423779			v10777	0.034987
v10778	0.0494345			v10778	0.049281			v10778	0.0460899			v10778	0.0440746			v10778	0.0383131			v10778	0.0321506
v10779	0.0494345			v10779	0.049281			v10779	0.0460899			v10779	0.0440746			v10779	0.0383131			v10779	0.0321506
v1078	266.342			v1078	238.758			v1078	195.321			v1078	171.834			v1078	148.037			v1078	131.523
v10780	0.0494345			v10780	0.049281			v10780	0.0460899			v10780	0.0440746			v10780	0.0383131			v10780	0.0321506
v10781	0.0494345			v10781	0.049281			v10781	0.0460899			v10781	0.0440746			v10781	0.0383131			v10781	0.0321506
v10782	0.0241297			v10782	0.0240115			v10782	0.0232009			v10782	0.0217206			v10782	0.0190296			v10782	0.0157456
v10783	0.0213017			v10783	0.0213017			v10783	0.020919			v10783	0.0197505			v10783	0.0172228			v10783	0.01422
v10784	0.017715			v10784	0.017715			v10784	0.0173805			v10784	0.0162939			v10784	0.0147159			v10784	0.011284
v10785	0.0146879			v10785	0.0146879			v10785	0.0143838			v10785	0.013396			v10785	0.0123621			v10785	0.00888696
v10786	0.0092711			v10786	0.0092711			v10786	0.00924821			v10786	0.00834314			v10786	0.0081499			v10786	0.00763435
v10787	0.00504876			v10787	0.00504876			v10787	0.00504876			v10787	0.00480069			v10787	0.00466028			v10787	0.00420918
v10788	0.00504876			v10788	0.00504876			v10788	0.00504876			v10788	0.00480069			v10788	0.00466028			v10788	0.00420918
v10789	0.00504876			v10789	0.00504876			v10789	0.00504876			v10789	0.00480069			v10789	0.00466028			v10789	0.00420918
v1079	148.081			v1079	138.244			v1079	124.984			v1079	112.322			v1079	101.243			v1079	90.2056
v10790	0.0036722			v10790	0.0036722			v10790	0.0036722			v10790	0.0036722			v10790	0.0035724			v10790	0.00317083
v10791	0.00260537			v10791	0.00260537			v10791	0.00260537			v10791	0.00260537			v10791	0.00255217			v10791	0.00218757
v10792	0.00110893			v10792	0.00110893			v10792	0.00110893			v10792	0.00110893			v10792	0.00110893			v10792	0.00110893
v10793	0.00110893			v10793	0.00110893			v10793	0.00110893			v10793	0.00110893			v10793	0.00110893			v10793	0.00110893
v10794	0.000232766			v10794	0.000232766			v10794	0.000232766			v10794	0.000232766			v10794	0.000232766			v10794	0.000232766
v10795	0.000232766			v10795	0.000232766			v10795	0.000232766			v10795	0.000232766			v10795	0.000232766			v10795	0.000232766
v10796	0.000232766			v10796	0.000232766			v10796	0.000232766			v10796	0.000232766			v10796	0.000232766			v10796	0.000232766
v10797	0.000232766			v10797	0.000232766			v10797	0.000232766			v10797	0.000232766			v10797	0.000232766			v10797	0.000232766
v10798	0.000232766			v10798	0.000232766			v10798	0.000232766			v10798	0.000232766			v10798	0.000232766			v10798	0.000232766
v10799	0.000232766			v10799	0.000232766			v10799	0.000232766			v10799	0.000232766			v10799	0.000232766			v10799	0.000232766
v108	169.52			v108	150.129			v108	130.767			v108	113.984			v108	95.713			v108	79.6154
v1080	100.962			v1080	94.8503			v1080	86.3942			v1080	78.958			v1080	71.87			v1080	65.6219
v10800	0.000232766			v10800	0.000232766			v10800	0.000232766			v10800	0.000232766			v10800	0.000232766			v10800	0.000232766
v10801	0.000232766			v10801	0.000232766			v10801	0.000232766			v10801	0.000232766			v10801	0.000232766			v10801	0.000232766
v10802	0.000232766			v10802	0.000232766			v10802	0.000232766			v10802	0.000232766			v10802	0.000232766			v10802	0.000232766
v10803	4.00994e-05			v10803	4.00994e-05			v10803	4.00994e-05			v10803	4.00994e-05			v10803	4.00994e-05			v10803	4.00994e-05
v10804	4.00994e-05			v10804	4.00994e-05			v10804	4.00994e-05			v10804	4.00994e-05			v10804	4.00994e-05			v10804	4.00994e-05
v10805	4.00994e-05			v10805	4.00994e-05			v10805	4.00994e-05			v10805	4.00994e-05			v10805	4.00994e-05			v10805	4.00994e-05
v10806	4.00994e-05			v10806	4.00994e-05			v10806	4.00994e-05			v10806	4.00994e-05			v10806	4.00994e-05			v10806	4.00994e-05
v10807	4.00994e-05			v10807	4.00994e-05			v10807	4.00994e-05			v10807	4.00994e-05			v10807	4.00994e-05			v10807	4.00994e-05
v10808	4.00994e-05			v10808	4.00994e-05			v10808	4.00994e-05			v10808	4.00994e-05			v10808	4.00994e-05			v10808	4.00994e-05
v10809	4.00994e-05			v10809	4.00994e-05			v10809	4.00994e-05			v10809	4.00994e-05			v10809	4.00994e-05			v10809	4.00994e-05
v1081	320.823			v1081	294.746			v1081	266.694			v1081	239.153			v1081	213.003			v1081	189.839
v10810	4.00994e-05			v10810	4.00994e-05			v10810	4.00994e-05			v10810	4.00994e-05			v10810	4.00994e-05			v10810	4.00994e-05
v10811	4.00994e-05			v10811	4.00994e-05			v10811	4.00994e-05			v10811	4.00994e-05			v10811	4.00994e-05			v10811	4.00994e-05
v10812	4.00994e-05			v10812	4.00994e-05			v10812	4.00994e-05			v10812	4.00994e-05			v10812	4.00994e-05			v10812	4.00994e-05
v10813	4.00994e-05			v10813	4.00994e-05			v10813	4.00994e-05			v10813	4.00994e-05			v10813	4.00994e-05			v10813	4.00994e-05
v10814	4.00994e-05			v10814	4.00994e-05			v10814	4.00994e-05			v10814	4.00994e-05			v10814	4.00994e-05			v10814	4.00994e-05
v10815	4.00994e-05			v10815	4.00994e-05			v10815	4.00994e-05			v10815	4.00994e-05			v10815	4.00994e-05			v10815	4.00994e-05
v10816	4.00994e-05			v10816	4.00994e-05			v10816	4.00994e-05			v10816	4.00994e-05			v10816	4.00994e-05			v10816	4.00994e-05
v10817	4.00994e-05			v10817	4.00994e-05			v10817	4.00994e-05			v10817	4.00994e-05			v10817	4.00994e-05			v10817	4.00994e-05
v10818	4.00994e-05			v10818	4.00994e-05			v10818	4.00994e-05			v10818	4.00994e-05			v10818	4.00994e-05			v10818	4.00994e-05
v10819	4.00994e-05			v10819	4.00994e-05			v10819	4.00994e-05			v10819	4.00994e-05			v10819	4.00994e-05			v10819	4.00994e-05
v1082	528.751			v1082	485.564			v1082	423.928			v1082	315.45			v1082	271.554			v1082	229.8
v10820	4.00994e-05			v10820	4.00994e-05			v10820	4.00994e-05			v10820	4.00994e-05			v10820	4.00994e-05			v10820	4.00994e-05
v10821	4.00994e-05			v10821	4.00994e-05			v10821	4.00994e-05			v10821	4.00994e-05			v10821	4.00994e-05			v10821	4.00994e-05
v10822	4.00994e-05			v10822	4.00994e-05			v10822	4.00994e-05			v10822	4.00994e-05			v10822	4.00994e-05			v10822	4.00994e-05
v10823	4.00994e-05			v10823	4.00994e-05			v10823	4.00994e-05			v10823	4.00994e-05			v10823	4.00994e-05			v10823	4.00994e-05
v10824	4.00994e-05			v10824	4.00994e-05			v10824	4.00994e-05			v10824	4.00994e-05			v10824	4.00994e-05			v10824	4.00994e-05
v10825	4.00994e-05			v10825	4.00994e-05			v10825	4.00994e-05			v10825	4.00994e-05			v10825	4.00994e-05			v10825	4.00994e-05
v10826	4.00994e-05			v10826	4.00994e-05			v10826	4.00994e-05			v10826	4.00994e-05			v10826	4.00994e-05			v10826	4.00994e-05
v10827	4.00994e-05			v10827	4.00994e-05			v10827	4.00994e-05			v10827	4.00994e-05			v10827	4.00994e-05			v10827	4.00994e-05
v10828	4.00994e-05			v10828	4.00994e-05			v10828	4.00994e-05			v10828	4.00994e-05			v10828	4.00994e-05			v10828	4.00994e-05
v10829	4.00994e-05			v10829	4.00994e-05			v10829	4.00994e-05			v10829	4.00994e-05			v10829	4.00994e-05			v10829	4.00994e-05
v1083	301.356			v1083	275.281			v1083	243.323			v1083	211.105			v1083	187.864			v1083	165.498
v10830	4.00994e-05			v10830	4.00994e-05			v10830	4.00994e-05			v10830	4.00994e-05			v10830	4.00994e-05			v10830	4.00994e-05
v10831	0.000232766			v10831	0.000232766			v10831	0.000232766			v10831	0.000232766			v10831	0.000232766			v10831	0.000232766
v10832	0.000232766			v10832	0.000232766			v10832	0.000232766			v10832	0.000232766			v10832	0.000232766			v10832	0.000232766
v10833	0.000232766			v10833	0.000232766			v10833	0.000232766			v10833	0.000232766			v10833	0.000232766			v10833	0.000232766
v10834	0.000232766			v10834	0.000232766			v10834	0.000232766			v10834	0.000232766			v10834	0.000232766			v10834	0.000232766
v10835	0.000232766			v10835	0.000232766			v10835	0.000232766			v10835	0.000232766			v10835	0.000232766			v10835	0.000232766
v10836	0.000232766			v10836	0.000232766			v10836	0.000232766			v10836	0.000232766			v10836	0.000232766			v10836	0.000232766
v10837	0.000232766			v10837	0.000232766			v10837	0.000232766			v10837	0.000232766			v10837	0.000232766			v10837	0.000232766
v10838	0.000232766			v10838	0.000232766			v10838	0.000232766			v10838	0.000232766			v10838	0.000232766			v10838	0.000232766
v10839	0.000232766			v10839	0.000232766			v10839	0.000232766			v10839	0.000232766			v10839	0.000232766			v10839	0.000232766
v1084	167.52			v1084	152.726			v1084	137.552			v1084	124.085			v1084	111.916			v1084	101.332
v10840	0.000232766			v10840	0.000232766			v10840	0.000232766			v10840	0.000232766			v10840	0.000232766			v10840	0.000232766
v10841	0.000232766			v10841	0.000232766			v10841	0.000232766			v10841	0.000232766			v10841	0.000232766			v10841	0.000232766
v10842	0.000232766			v10842	0.000232766			v10842	0.000232766			v10842	0.000232766			v10842	0.000232766			v10842	0.000232766
v10843	0.000232766			v10843	0.000232766			v10843	0.000232766			v10843	0.000232766			v10843	0.000232766			v10843	0.000232766
v10844	0.000232766			v10844	0.000232766			v10844	0.000232766			v10844	0.000232766			v10844	0.000232766			v10844	0.000232766
v10845	0.00144834			v10845	0.00144834			v10845	0.00144834			v10845	0.00144834			v10845	0.00144834			v10845	0.00144834
v10846	0.00144834			v10846	0.00144834			v10846	0.00144834			v10846	0.00144834			v10846	0.00144834			v10846	0.00144834
v10847	0.00144834			v10847	0.00144834			v10847	0.00144834			v10847	0.00144834			v10847	0.00144834			v10847	0.00144834
v10848	0.00144834			v10848	0.00144834			v10848	0.00144834			v10848	0.00144834			v10848	0.00144834			v10848	0.00144834
v10849	0.00144834			v10849	0.00144834			v10849	0.00144834			v10849	0.00144834			v10849	0.00144834			v10849	0.00144834
v1085	135.856			v1085	127.018			v1085	113.495			v1085	102.382			v1085	90.9039			v1085	81.6274
v10850	0.00144834			v10850	0.00144834			v10850	0.00144834			v10850	0.00144834			v10850	0.00144834			v10850	0.00144834
v10851	0.0563444			v10851	0.00606168			v10851	0.00574571			v10851	0.00568388			v10851	0.00549835			v10851	0.00542904
v10852	0.0563444			v10852	0.00606168			v10852	0.00574571			v10852	0.00568388			v10852	0.00549835			v10852	0.00542904
v10853	0.0563444			v10853	0.00606168			v10853	0.00574571			v10853	0.00568388			v10853	0.00549835			v10853	0.00542904
v10854	0.0563444			v10854	0.00606168			v10854	0.00574571			v10854	0.00568388			v10854	0.00549835			v10854	0.00542904
v10855	0.0563444			v10855	0.00606168			v10855	0.00574571			v10855	0.00568388			v10855	0.00549835			v10855	0.00542904
v10856	0.0563444			v10856	0.00606168			v10856	0.00574571			v10856	0.00568388			v10856	0.00549835			v10856	0.00542904
v10857	0.0563444			v10857	0.00606168			v10857	0.00574571			v10857	0.00568388			v10857	0.00549835			v10857	0.00542904
v10858	0.0563444			v10858	0.00606168			v10858	0.00574571			v10858	0.00568388			v10858	0.00549835			v10858	0.00542904
v10859	0.0563444			v10859	0.00606168			v10859	0.00574571			v10859	0.00568388			v10859	0.00549835			v10859	0.00542904
v1086	111.3			v1086	104.796			v1086	96.6485			v1086	87.4586			v1086	80.759			v1086	74.0411
v10860	0.0563444			v10860	0.00606168			v10860	0.00574571			v10860	0.00568388			v10860	0.00549835			v10860	0.00542904
v10861	0.00335363			v10861	0.00335363			v10861	0.00335363			v10861	0.00335363			v10861	0.00335363			v10861	0.00335282
v10862	40.1841			v10862	38.6076			v10862	36.1996			v10862	33.792			v10862	31.1091			v10862	27.7824
v10863	41.5235			v10863	39.9074			v10863	37.4397			v10863	34.8772			v10863	32.195			v10863	28.7875
v10864	36.9627			v10864	35.4873			v10864	33.5641			v10864	31.5332			v10864	29.303			v10864	26.4822
v10865	38.5059			v10865	36.9914			v10865	34.8073			v10865	32.4707			v10865	29.893			v10865	26.8526
v10866	31.0309			v10866	29.6994			v10866	27.8088			v10866	25.8399			v10866	23.8834			v10866	21.5303
v10867	29.5871			v10867	28.404			v10867	26.7716			v10867	24.925			v10867	23.0034			v10867	20.8483
v10868	29.6622			v10868	27.598			v10868	25.1678			v10868	23.2113			v10868	21.3487			v10868	18.7439
v10869	32.6492			v10869	30.573			v10869	27.9621			v10869	25.9111			v10869	23.8024			v10869	20.6893
v1087	91.4356			v1087	86.6792			v1087	64.6422			v1087	57.0677			v1087	52.7122			v1087	49.18
v10870	31.5187			v10870	30.2502			v10870	27.7682			v10870	25.4775			v10870	23.1364			v10870	20.6091
v10871	35.52			v10871	34.0224			v10871	31.3161			v10871	28.9677			v10871	26.7026			v10871	23.8994
v10872	34.3178			v10872	33.0665			v10872	30.7689			v10872	28.537			v10872	26.5464			v10872	23.6325
v10873	39.0692			v10873	37.4694			v10873	34.9397			v10873	31.9853			v10873	28.8419			v10873	25.8644
v10874	40.9315			v10874	38.5035			v10874	35.3903			v10874	32.4239			v10874	29.5935			v10874	26.4558
v10875	35.061			v10875	33.2943			v10875	30.4484			v10875	27.8795			v10875	25.4811			v10875	22.7271
v10876	29.8109			v10876	28.6857			v10876	26.5228			v10876	24.5053			v10876	22.8492			v10876	20.5955
v10877	24.3499			v10877	23.3245			v10877	21.6429			v10877	20.2459			v10877	18.6828			v10877	16.9026
v10878	26.0354			v10878	24.9831			v10878	23.1017			v10878	21.1924			v10878	19.3465			v10878	17.3321
v10879	28.0425			v10879	26.2296			v10879	24.2184			v10879	22.1964			v10879	20.1518			v10879	17.8674
v1088	92.1175			v1088	87.3357			v1088	65.1345			v1088	57.5095			v1088	53.1248			v1088	49.5731
v10880	23.4766			v10880	21.9055			v10880	19.9049			v10880	18.0019			v10880	16.5129			v10880	14.6398
v10881	11.9666			v10881	11.2447			v10881	10.3219			v10881	9.33492			v10881	8.30075			v10881	7.24722
v10882	12.3481			v10882	11.6086			v10882	10.6692			v10882	9.63594			v10882	8.57733			v10882	7.52427
v10883	0.146079			v10883	0.0350668			v10883	0.0309166			v10883	0.0297748			v10883	0.0283778			v10883	0.0279088
v10884	0.126474			v10884	0.0350668			v10884	0.0309166			v10884	0.0297748			v10884	0.0283778			v10884	0.0279088
v10885	0.0571999			v10885	0.0232476			v10885	0.0206202			v10885	0.0203038			v10885	0.018696			v10885	0.0178736
v10886	0.18048			v10886	0.0520433			v10886	0.0472015			v10886	0.0458112			v10886	0.0420817			v10886	0.0403918
v10887	0.172002			v10887	0.0441301			v10887	0.0392882			v10887	0.0379281			v10887	0.036308			v10887	0.0357786
v10888	0.173413			v10888	0.0454474			v10888	0.0406055			v10888	0.0392425			v10888	0.0374416			v10888	0.036787
v10889	48.0225			v10889	46.4908			v10889	43.0552			v10889	39.4559			v10889	36.2604			v10889	31.5803
v1089	1.1746			v1089	1.15611			v1089	1.12326			v1089	1.06873			v1089	1.01475			v1089	0.950195
v10890	0.199413			v10890	0.0546482			v10890	0.0491146			v10890	0.0475505			v10890	0.0454281			v10890	0.0447498
v10891	48.4515			v10891	46.7304			v10891	43.2596			v10891	39.6155			v10891	36.2864			v10891	31.7027
v10892	0.176525			v10892	0.0546482			v10892	0.0491146			v10892	0.0475505			v10892	0.0454281			v10892	0.0447498
v10893	37.55			v10893	35.8467			v10893	32.9145			v10893	30.2136			v10893	27.7976			v10893	25.1868
v10894	0.12744			v10894	0.0536204			v10894	0.0494974			v10894	0.0483245			v10894	0.0311487			v10894	0.0296695
v10895	66.7186			v10895	62.7226			v10895	57.2033			v10895	52.556			v10895	48.2838			v10895	42.8113
v10896	0.131468			v10896	0.0573608			v10896	0.0532378			v10896	0.0520648			v10896	0.034887			v10896	0.0333339
v10897	80.8816			v10897	76.3817			v10897	69.7593			v10897	64.1722			v10897	58.6747			v10897	51.9436
v10898	0.0760116			v10898	0.028922			v10898	0.0254333			v10898	0.024476			v10898	0.0232929			v10898	0.0228948
v10899	68.4702			v10899	64.8181			v10899	59.4493			v10899	54.2827			v10899	49.2079			v10899	42.9469
v109	191.536			v109	169.188			v109	148.17			v109	128.984			v109	109.148			v109	91.8566
v1090	343.144			v1090	305.393			v1090	273.521			v1090	247.059			v1090	217.307			v1090	190.276
v10900	0.0399337			v10900	0.0359831			v10900	0.0333215			v10900	0.0325197			v10900	0.0207279			v10900	0.0197525
v10901	67.5299			v10901	63.8953			v10901	58.5642			v10901	53.4182			v10901	48.3704			v10901	42.1495
v10902	0.0210351			v10902	0.0184331			v10902	0.0166817			v10902	0.0166741			v10902	0.00934889			v10902	0.00866615
v10903	0.00625028			v10903	0.00529475			v10903	0.00414935			v10903	0.00414935			v10903	0.00405972			v10903	0.00405972
v10904	0.00625028			v10904	0.00529475			v10904	0.00414935			v10904	0.00414935			v10904	0.00405972			v10904	0.00405972
v10905	0.112645			v10905	0.0288592			v10905	0.0251516			v10905	0.0241097			v10905	0.0234898			v10905	0.0230884
v10906	0.124586			v10906	0.0331827			v10906	0.0291381			v10906	0.0280014			v10906	0.0273252			v10906	0.0268873
v10907	0.113361			v10907	0.0295747			v10907	0.0258671			v10907	0.0248252			v10907	0.0242053			v10907	0.0238039
v10908	0.113361			v10908	0.0295747			v10908	0.0258671			v10908	0.0248252			v10908	0.0242053			v10908	0.0238039
v10909	0.0812994			v10909	0.0359205			v10909	0.0320104			v10909	0.030947			v10909	0.0295655			v10909	0.0291071
v1091	344.778			v1091	306.895			v1091	274.914			v1091	248.365			v1091	218.507			v1091	191.378
v10910	0.03633			v10910	0.0315015			v10910	0.0282485			v10910	0.0272786			v10910	0.0261409			v10910	0.0259652
v10911	0.018136			v10911	0.0151004			v10911	0.013057			v10911	0.0124557			v10911	0.0122917			v10911	0.0122152
v10912	0.018136			v10912	0.0151004			v10912	0.013057			v10912	0.0124557			v10912	0.0122917			v10912	0.0122152
v10913	0.0221857			v10913	0.0187163			v10913	0.016381			v10913	0.0156938			v10913	0.0155065			v10913	0.0152425
v10914	0.0213117			v10914	0.0194006			v10914	0.0170371			v10914	0.0163599			v10914	0.015522			v10914	0.015329
v10915	28.6421			v10915	25.4626			v10915	21.3732			v10915	17.808			v10915	15.3711			v10915	11.8277
v10916	0.0642949			v10916	0.0615678			v10916	0.0593014			v10916	0.0580453			v10916	0.0395523			v10916	0.0320823
v10917	0.0642949			v10917	0.0615678			v10917	0.0593014			v10917	0.0580453			v10917	0.0395523			v10917	0.0320823
v10918	0.0642949			v10918	0.0615678			v10918	0.0593014			v10918	0.0580453			v10918	0.0395523			v10918	0.0320823
v10919	0.0642949			v10919	0.0615678			v10919	0.0593014			v10919	0.0580453			v10919	0.0395523			v10919	0.0320823
v1092	295.553			v1092	267.971			v1092	245.132			v1092	222.779			v1092	200.037			v1092	175.886
v10920	0.0642949			v10920	0.0615678			v10920	0.0593014			v10920	0.0580453			v10920	0.0395523			v10920	0.0320823
v10921	0.0743778			v10921	0.071456			v10921	0.0690277			v10921	0.0676547			v10921	0.0478016			v10921	0.0395928
v10922	0.0850568			v10922	0.0819401			v10922	0.0793485			v10922	0.0767011			v10922	0.0541639			v10922	0.0446563
v10923	0.0742503			v10923	0.0713284			v10923	0.0688987			v10923	0.0671226			v10923	0.0475562			v10923	0.0375602
v10924	0.00792221			v10924	0.00792215			v10924	0.00785342			v10924	0.00726406			v10924	0.00669294			v10924	0.00666849
v10925	0.0252317			v10925	0.0251134			v10925	0.0244266			v10925	0.0232618			v10925	0.0221505			v10925	0.0219105
v10926	0.0252317			v10926	0.0251134			v10926	0.0244266			v10926	0.0232618			v10926	0.0221505			v10926	0.0219105
v10927	0.0252317			v10927	0.0251134			v10927	0.0244266			v10927	0.0232618			v10927	0.0221505			v10927	0.0219105
v10928	0.0119192			v10928	0.0119192			v10928	0.0118308			v10928	0.011073			v10928	0.0103313			v10928	0.0103028
v10929	0.0138577			v10929	0.0138577			v10929	0.0138576			v10929	0.0130957			v10929	0.0130957			v10929	0.0129307
v1093	174.327			v1093	159.465			v1093	147.072			v1093	134.45			v1093	120.928			v1093	107.839
v10930	0.0138577			v10930	0.0138577			v10930	0.0138576			v10930	0.0130957			v10930	0.0130957			v10930	0.0129307
v10931	0.054134			v10931	0.0464908			v10931	0.045345			v10931	0.0394655			v10931	0.0341311			v10931	0.0279617
v10932	0.0620633			v10932	0.0537653			v10932	0.0523619			v10932	0.0461148			v10932	0.0388741			v10932	0.0330134
v10933	0.0865196			v10933	0.0758434			v10933	0.0735116			v10933	0.0659766			v10933	0.0559325			v10933	0.0476552
v10934	0.0758158			v10934	0.0657558			v10934	0.0635253			v10934	0.0564835			v10934	0.0470189			v10934	0.0395449
v10935	0.0758158			v10935	0.0657558			v10935	0.0635253			v10935	0.0564835			v10935	0.0470189			v10935	0.0395449
v10936	0.0758158			v10936	0.0657558			v10936	0.0635253			v10936	0.0564835			v10936	0.0470189			v10936	0.0395449
v10937	0.088224			v10937	0.0773165			v10937	0.0748473			v10937	0.0671686			v10937	0.0567283			v10937	0.0484501
v10938	0.0827508			v10938	0.0722317			v10938	0.0698998			v10938	0.0624792			v10938	0.0524617			v10938	0.0445228
v10939	0.110985			v10939	0.0988694			v10939	0.0959031			v10939	0.0870672			v10939	0.0757478			v10939	0.0661526
v1094	3.49061			v1094	3.42103			v1094	3.30883			v1094	2.91663			v1094	2.3376			v1094	1.99988
v10940	0.00716316			v10940	0.00579966			v10940	0.00576038			v10940	0.00515934			v10940	0.0051225			v10940	0.00507566
v10941	0.00716316			v10941	0.00579966			v10941	0.00576038			v10941	0.00515934			v10941	0.0051225			v10941	0.00507566
v10942	0.064179			v10942	0.0548457			v10942	0.0527191			v10942	0.0462352			v10942	0.0382182			v10942	0.0326912
v10943	0.0909462			v10943	0.0799298			v10943	0.07748			v10943	0.0696552			v10943	0.0590438			v10943	0.0505181
v10944	0.0909462			v10944	0.0799298			v10944	0.07748			v10944	0.0696552			v10944	0.0590438			v10944	0.0505181
v10945	0.0909462			v10945	0.0799298			v10945	0.07748			v10945	0.0696552			v10945	0.0590438			v10945	0.0505181
v10946	0.0909462			v10946	0.0799298			v10946	0.07748			v10946	0.0696552			v10946	0.0590438			v10946	0.0505181
v10947	0.0827508			v10947	0.0722317			v10947	0.0698998			v10947	0.0624792			v10947	0.0524617			v10947	0.0445228
v10948	0.0827508			v10948	0.0722317			v10948	0.0698998			v10948	0.0624792			v10948	0.0524617			v10948	0.0445228
v10949	0.0827508			v10949	0.0722317			v10949	0.0698998			v10949	0.0624792			v10949	0.0524617			v10949	0.0445228
v1095	377.619			v1095	333.445			v1095	293.117			v1095	244.811			v1095	205.435			v1095	166.303
v10950	0.0899396			v10950	0.0789528			v10950	0.0759529			v10950	0.0681477			v10950	0.0578219			v10950	0.0498225
v10951	0.0899396			v10951	0.0789528			v10951	0.0759529			v10951	0.0681477			v10951	0.0578219			v10951	0.0498225
v10952	0.0899396			v10952	0.0789528			v10952	0.0759529			v10952	0.0681477			v10952	0.0578219			v10952	0.0498225
v10953	0.129056			v10953	0.116373			v10953	0.11324			v10953	0.103924			v10953	0.091803			v10953	0.0822191
v10954	0.129056			v10954	0.116373			v10954	0.11324			v10954	0.103924			v10954	0.091803			v10954	0.0822191
v10955	0.157767			v10955	0.143895			v10955	0.140279			v10955	0.129806			v10955	0.111981			v10955	0.0981626
v10956	0.157767			v10956	0.143895			v10956	0.140279			v10956	0.129806			v10956	0.111981			v10956	0.0981626
v10957	0.157767			v10957	0.143895			v10957	0.140279			v10957	0.129806			v10957	0.111981			v10957	0.0981626
v10958	0.157767			v10958	0.143895			v10958	0.140279			v10958	0.129806			v10958	0.111981			v10958	0.0981626
v10959	0.157767			v10959	0.143895			v10959	0.140279			v10959	0.129806			v10959	0.111981			v10959	0.0981626
v1096	526.749			v1096	453.102			v1096	385.665			v1096	320.941			v1096	265.132			v1096	215.453
v10960	0.157767			v10960	0.143895			v10960	0.140279			v10960	0.129806			v10960	0.111981			v10960	0.0981626
v10961	0.157767			v10961	0.143895			v10961	0.140279			v10961	0.129806			v10961	0.111981			v10961	0.0981626
v10962	0.157767			v10962	0.143895			v10962	0.140279			v10962	0.129806			v10962	0.111981			v10962	0.0981626
v10963	0.157767			v10963	0.143895			v10963	0.140279			v10963	0.129806			v10963	0.111981			v10963	0.0981626
v10964	0.157767			v10964	0.143895			v10964	0.140279			v10964	0.129806			v10964	0.111981			v10964	0.0981626
v10965	0.157767			v10965	0.143895			v10965	0.140279			v10965	0.129806			v10965	0.111981			v10965	0.0981626
v10966	0.129056			v10966	0.116373			v10966	0.11324			v10966	0.103924			v10966	0.091803			v10966	0.0822191
v10967	0.00216523			v10967	0.00138609			v10967	0.00132744			v10967	0.00132218			v10967	0.000988428			v10967	0.000939206
v10968	0.0115103			v10968	0.00967544			v10968	0.00915713			v10968	0.00905826			v10968	0.00830255			v10968	0.00816372
v10969	0.00958343			v10969	0.00802517			v10969	0.00790786			v10969	0.00785278			v10969	0.00719547			v10969	0.00710301
v1097	786.452			v1097	697.299			v1097	606.603			v1097	506.981			v1097	412.815			v1097	328.085
v10970	0.00126401			v10970	0.00126401			v10970	0.00126401			v10970	0.00126401			v10970	0.00126401			v10970	0.00126401
v10971	0.00126401			v10971	0.00126401			v10971	0.00126401			v10971	0.00126401			v10971	0.00126401			v10971	0.00126401
v10972	60.6014			v10972	50.6892			v10972	41.2801			v10972	33.0274			v10972	27.7404			v10972	22.6664
v10973	48.4727			v10973	40.2836			v10973	31.9474			v10973	24.968			v10973	20.3677			v10973	16.5414
v10974	45.773			v10974	40.8353			v10974	34.0953			v10974	27.7146			v10974	23.0136			v10974	18.4847
v10975	55.1242			v10975	47.8121			v10975	40.1463			v10975	31.7861			v10975	26.3234			v10975	21.067
v10976	46.4974			v10976	39.5365			v10976	32.6178			v10976	26.4139			v10976	21.5687			v10976	17.9291
v10977	32.9337			v10977	26.7328			v10977	22.8323			v10977	19.0895			v10977	16.025			v10977	12.9456
v10978	34.8001			v10978	28.2013			v10978	23.5744			v10978	18.354			v10978	15.4188			v10978	12.7151
v10979	35.6049			v10979	27.9508			v10979	22.5723			v10979	17.4118			v10979	13.5849			v10979	10.9469
v1098	1265.68			v1098	1016.34			v1098	866.924			v1098	733.214			v1098	594.826			v1098	465.253
v10980	27.9656			v10980	22.0509			v10980	17.5518			v10980	13.7473			v10980	10.9807			v10980	8.93815
v10981	39.1943			v10981	32.4283			v10981	27.3188			v10981	22.8088			v10981	18.808			v10981	15.828
v10982	45.9972			v10982	36.8264			v10982	30.9188			v10982	25.261			v10982	20.2183			v10982	16.3406
v10983	82.459			v10983	68.0411			v10983	57.193			v10983	48.5433			v10983	40.377			v10983	33.0152
v10984	252.366			v10984	217.61			v10984	187.334			v10984	158.12			v10984	127.557			v10984	101.852
v10985	914.719			v10985	815.206			v10985	595.038			v10985	474.003			v10985	382.274			v10985	300.388
v10986	1222.86			v10986	1090.25			v10986	938.101			v10986	758.569			v10986	610.856			v10986	473.045
v10987	1173.78			v10987	1040.37			v10987	897.244			v10987	726.78			v10987	584.401			v10987	454.573
v10988	553.02			v10988	496.618			v10988	414.921			v10988	336.32			v10988	270.495			v10988	221.888
v10989	341.875			v10989	309.784			v10989	260.235			v10989	211.194			v10989	170.441			v10989	137.383
v1099	953.095			v1099	763.204			v1099	638.488			v1099	525.926			v1099	431.633			v1099	335.287
v10990	204.332			v10990	188.069			v10990	168.105			v10990	144.082			v10990	122.204			v10990	101.484
v10991	175.329			v10991	162.786			v10991	144.707			v10991	125.959			v10991	108.348			v10991	90.2966
v10992	151.354			v10992	139.939			v10992	124.28			v10992	107.579			v10992	92.0285			v10992	76.2431
v10993	131.437			v10993	121.948			v10993	108.327			v10993	94.2508			v10993	80.7253			v10993	67.2647
v10994	108.981			v10994	101.042			v10994	89.8746			v10994	77.9783			v10994	67.1754			v10994	56.3722
v10995	96.1356			v10995	88.9339			v10995	79.4643			v10995	69.1316			v10995	59.6357			v10995	50.382
v10996	88.9331			v10996	82.2371			v10996	73.2292			v10996	63.4383			v10996	54.5303			v10996	46.0418
v10997	90.5371			v10997	82.6982			v10997	72.8178			v10997	63.2099			v10997	55.2335			v10997	47.2531
v10998	85.8492			v10998	78.5561			v10998	69.063			v10998	60.3552			v10998	52.7746			v10998	46.1026
v10999	85.8201			v10999	78.4574			v10999	69.2337			v10999	60.3346			v10999	52.6607			v10999	45.9991
v11	105.013			v11	95.8411			v11	88.1348			v11	79.3426			v11	70.5599			v11	61.977
v110	160.359			v110	140.271			v110	122.784			v110	107.081			v110	90.0909			v110	77.6828
v1100	1077.51			v1100	946.811			v1100	832.073			v1100	691.834			v1100	567.415			v1100	455.762
v11000	102.059			v11000	91.0974			v11000	81.6655			v11000	72.3486			v11000	63.8609			v11000	56.0649
v11001	163.747			v11001	148.256			v11001	131.391			v11001	116.099			v11001	101.977			v11001	88.5634
v11002	192.079			v11002	172.883			v11002	153.29			v11002	133.96			v11002	116.235			v11002	99.4864
v11003	188.177			v11003	168.306			v11003	150.477			v11003	133.645			v11003	115.653			v11003	97.8413
v11004	163.498			v11004	146.999			v11004	132.063			v11004	116.401			v11004	101.392			v11004	85.5921
v11005	154.567			v11005	141.64			v11005	126.455			v11005	111.418			v11005	98.0761			v11005	83.711
v11006	147.521			v11006	134.924			v11006	120.509			v11006	106.247			v11006	93.456			v11006	80.26
v11007	144.913			v11007	133.883			v11007	119.291			v11007	105.099			v11007	92.2999			v11007	79.1532
v11008	140.328			v11008	129.477			v11008	115.18			v11008	102.397			v11008	90.1461			v11008	77.4063
v11009	142.459			v11009	130.206			v11009	115.699			v11009	102.36			v11009	90.1498			v11009	77.2315
v1101	468.158			v1101	407.766			v1101	351.326			v1101	288.933			v1101	224.414			v1101	176.114
v11010	140.439			v11010	128.84			v11010	113.962			v11010	100.763			v11010	89.1646			v11010	76.4416
v11011	121.855			v11011	112.738			v11011	100.07			v11011	88.7692			v11011	78.5447			v11011	67.5959
v11012	101.312			v11012	94.5003			v11012	84.4667			v11012	75.3977			v11012	66.426			v11012	57.5539
v11013	89.0515			v11013	83.4422			v11013	75.0866			v11013	67.5645			v11013	60.0768			v11013	52.4031
v11014	81.5563			v11014	75.8717			v11014	69.4984			v11014	63.2421			v11014	56.6055			v11014	49.3417
v11015	79.5892			v11015	73.9915			v11015	68.0524			v11015	61.8928			v11015	54.6939			v11015	47.9748
v11016	76.605			v11016	70.69			v11016	64.911			v11016	58.8482			v11016	52.2382			v11016	45.7704
v11017	88.3208			v11017	81.8008			v11017	75.017			v11017	67.3787			v11017	53.7488			v11017	46.3707
v11018	88.6908			v11018	81.0553			v11018	72.2936			v11018	64.4826			v11018	51.5708			v11018	44.2921
v11019	86.5715			v11019	79.4453			v11019	70.7773			v11019	63.2718			v11019	50.0889			v11019	43.1181
v1102	949.418			v1102	808.194			v1102	685.839			v1102	563.235			v1102	449.946			v1102	348.629
v11020	83.2798			v11020	76.2713			v11020	68.0613			v11020	60.775			v11020	48.541			v11020	41.6152
v11021	80.3829			v11021	74.1136			v11021	66.4267			v11021	59.0312			v11021	47.364			v11021	40.8151
v11022	67.2985			v11022	61.5202			v11022	55.8914			v11022	50.7847			v11022	45.3949			v11022	39.5558
v11023	65.4493			v11023	59.7457			v11023	54.2689			v11023	49.3736			v11023	44.0859			v11023	38.2486
v11024	65.1333			v11024	59.1292			v11024	53.4952			v11024	48.7193			v11024	43.1526			v11024	36.9548
v11025	61.5833			v11025	56.3898			v11025	51.3553			v11025	46.9719			v11025	41.6555			v11025	35.7327
v11026	56.0391			v11026	51.2567			v11026	46.4092			v11026	42.1957			v11026	37.4415			v11026	32.5494
v11027	53.0778			v11027	49.1209			v11027	44.7226			v11027	40.8676			v11027	36.2964			v11027	31.3112
v11028	73.421			v11028	68.1873			v11028	46.6181			v11028	38.6103			v11028	34.4185			v11028	29.614
v11029	70.0066			v11029	65.5112			v11029	44.3143			v11029	36.8016			v11029	32.7662			v11029	28.2344
v1103	825.766			v1103	697.549			v1103	599.863			v1103	512.133			v1103	420.263			v1103	322.523
v11030	65.6836			v11030	61.4535			v11030	40.8363			v11030	33.8867			v11030	30.2917			v11030	26.201
v11031	45.5682			v11031	42.0774			v11031	38.7071			v11031	35.2091			v11031	31.2338			v11031	26.8054
v11032	47.1263			v11032	44.1605			v11032	40.9476			v11032	36.9956			v11032	32.9408			v11032	28.3351
v11033	65.9201			v11033	61.502			v11033	56.6235			v11033	42.5845			v11033	35.5268			v11033	30.6201
v11034	75.9058			v11034	71.3232			v11034	64.9145			v11034	50.5993			v11034	43.6023			v11034	35.1931
v11035	84.6743			v11035	74.6073			v11035	65.741			v11035	50.2972			v11035	42.899			v11035	35.4208
v11036	55.9554			v11036	51.8134			v11036	42.7963			v11036	36.1814			v11036	31.4567			v11036	26.9455
v11037	64.9736			v11037	57.4821			v11037	50.2949			v11037	41.8152			v11037	36.0246			v11037	30.5864
v11038	62.1496			v11038	57.1598			v11038	48.6748			v11038	40.818			v11038	34.6659			v11038	29.3337
v11039	76.2021			v11039	70.0898			v11039	59.6377			v11039	48.9326			v11039	40.7928			v11039	33.9751
v1104	894.334			v1104	750.361			v1104	636.478			v1104	535.811			v1104	432.819			v1104	343.23
v11040	81.1661			v11040	75.127			v11040	66.9544			v11040	56.725			v11040	47.3999			v11040	39.8025
v11041	258.905			v11041	225.872			v11041	186.341			v11041	154.99			v11041	122.859			v11041	100.088
v11042	415.825			v11042	345.256			v11042	274.757			v11042	220.909			v11042	175.59			v11042	141.78
v11043	337.305			v11043	313.994			v11043	277.74			v11043	249.672			v11043	225.34			v11043	201.781
v11044	156.308			v11044	139.578			v11044	112.962			v11044	97.1419			v11044	84.2685			v11044	71.749
v11045	0.041471			v11045	0.0362623			v11045	0.0350806			v11045	0.0333304			v11045	0.0311043			v11045	0.0290362
v11046	0.041471			v11046	0.0362623			v11046	0.0350806			v11046	0.0333304			v11046	0.0311043			v11046	0.0290362
v11047	0.041471			v11047	0.0362623			v11047	0.0350806			v11047	0.0333304			v11047	0.0311043			v11047	0.0290362
v11048	0.041471			v11048	0.0362623			v11048	0.0350806			v11048	0.0333304			v11048	0.0311043			v11048	0.0290362
v11049	0.041471			v11049	0.0362623			v11049	0.0350806			v11049	0.0333304			v11049	0.0311043			v11049	0.0290362
v1105	892.015			v1105	758.854			v1105	647.599			v1105	538.315			v1105	436.022			v1105	355.232
v11050	0.041471			v11050	0.0362623			v11050	0.0350806			v11050	0.0333304			v11050	0.0311043			v11050	0.0290362
v11051	0.041471			v11051	0.0362623			v11051	0.0350806			v11051	0.0333304			v11051	0.0311043			v11051	0.0290362
v11052	0.0474545			v11052	0.0416217			v11052	0.0391554			v11052	0.0362753			v11052	0.0337868			v11052	0.0314961
v11053	0.0474545			v11053	0.0416217			v11053	0.0391554			v11053	0.0362753			v11053	0.0337868			v11053	0.0314961
v11054	0.0474545			v11054	0.0416217			v11054	0.0391554			v11054	0.0362753			v11054	0.0337868			v11054	0.0314961
v11055	0.0885081			v11055	0.080999			v11055	0.0776251			v11055	0.0738064			v11055	0.0686818			v11055	0.0634786
v11056	0.0803284			v11056	0.0734646			v11056	0.0716427			v11056	0.0687015			v11056	0.0646913			v11056	0.0597996
v11057	0.0803284			v11057	0.0734646			v11057	0.0716427			v11057	0.0687015			v11057	0.0646913			v11057	0.0597996
v11058	0.0803284			v11058	0.0734646			v11058	0.0716427			v11058	0.0687015			v11058	0.0646913			v11058	0.0597996
v11059	0.0803284			v11059	0.0734646			v11059	0.0716427			v11059	0.0687015			v11059	0.0646913			v11059	0.0597996
v1106	276.746			v1106	254.306			v1106	222.071			v1106	185.883			v1106	153.037			v1106	127.235
v11060	0.0858681			v11060	0.0786924			v11060	0.0766816			v11060	0.0699558			v11060	0.0647626			v11060	0.0597996
v11061	0.0858681			v11061	0.0786924			v11061	0.0766816			v11061	0.0699558			v11061	0.0647626			v11061	0.0597996
v11062	0.311783			v11062	0.295012			v11062	0.239975			v11062	0.19977			v11062	0.161635			v11062	0.0889315
v11063	0.0941027			v11063	0.0866082			v11063	0.0845033			v11063	0.0774492			v11063	0.0718636			v11063	0.0644001
v11064	43.4007			v11064	40.3721			v11064	36.0132			v11064	31.9574			v11064	28.2238			v11064	24.4422
v11065	0.0941027			v11065	0.0866082			v11065	0.0845033			v11065	0.0774492			v11065	0.0718636			v11065	0.0644001
v11066	79.7743			v11066	74.097			v11066	66.4445			v11066	59.8843			v11066	53.5454			v11066	47.799
v11067	0.102582			v11067	0.0947756			v11067	0.092583			v11067	0.084994			v11067	0.0737179			v11067	0.0660971
v11068	124.4			v11068	113.417			v11068	96.0987			v11068	85.1748			v11068	74.6478			v11068	65.7679
v11069	0.102582			v11069	0.0947756			v11069	0.092583			v11069	0.084994			v11069	0.0737179			v11069	0.0660971
v1107	64.8412			v1107	60.8865			v1107	53.9999			v1107	46.5613			v1107	40.1257			v1107	35.1043
v11070	122.578			v11070	109.962			v11070	92.9572			v11070	80.1107			v11070	69.686			v11070	60.1026
v11071	0.102582			v11071	0.0947756			v11071	0.092583			v11071	0.084994			v11071	0.0737179			v11071	0.0660971
v11072	97.6601			v11072	88.8117			v11072	77.5006			v11072	68.9442			v11072	61.5679			v11072	54.1831
v11073	0.136031			v11073	0.109336			v11073	0.103677			v11073	0.095713			v11073	0.0838204			v11073	0.0744393
v11074	70.7162			v11074	65.5081			v11074	59.3886			v11074	53.8028			v11074	47.7899			v11074	42.3606
v11075	0.136031			v11075	0.109336			v11075	0.103677			v11075	0.095713			v11075	0.0838204			v11075	0.0744393
v11076	58.5592			v11076	54.372			v11076	50.1785			v11076	45.3495			v11076	40.6975			v11076	36.2032
v11077	0.186391			v11077	0.109336			v11077	0.103677			v11077	0.095713			v11077	0.0838204			v11077	0.0744393
v11078	38.9048			v11078	36.3943			v11078	33.6181			v11078	30.4998			v11078	27.6451			v11078	24.7103
v11079	0.186391			v11079	0.109336			v11079	0.103677			v11079	0.095713			v11079	0.0838204			v11079	0.0744393
v1108	53.4832			v1108	50.4848			v1108	44.9904			v1108	39.5033			v1108	35.0732			v1108	31.0044
v11080	32.6659			v11080	30.5937			v11080	28.4298			v11080	25.903			v11080	23.4367			v11080	21.0916
v11081	0.186391			v11081	0.109336			v11081	0.103677			v11081	0.095713			v11081	0.0838204			v11081	0.0744393
v11082	28.557			v11082	26.7428			v11082	24.8735			v11082	22.6414			v11082	20.2847			v11082	17.8989
v11083	0.186391			v11083	0.109336			v11083	0.103677			v11083	0.095713			v11083	0.0838204			v11083	0.0744393
v11084	26.9218			v11084	25.1033			v11084	22.985			v11084	20.9635			v11084	18.8165			v11084	16.5683
v11085	0.186391			v11085	0.109336			v11085	0.103677			v11085	0.095713			v11085	0.0838204			v11085	0.0744393
v11086	22.1197			v11086	20.7248			v11086	18.9508			v11086	17.2641			v11086	15.5705			v11086	13.8507
v11087	0.186391			v11087	0.109336			v11087	0.103677			v11087	0.095713			v11087	0.0838204			v11087	0.0744393
v11088	21.6498			v11088	20.2665			v11088	18.4778			v11088	16.7566			v11088	15.0469			v11088	13.4163
v11089	0.186391			v11089	0.109336			v11089	0.103677			v11089	0.095713			v11089	0.0838204			v11089	0.0744393
v1109	54.7475			v1109	51.5232			v1109	46.3231			v1109	40.901			v1109	36.1608			v1109	32.0267
v11090	19.7731			v11090	18.5154			v11090	16.8494			v11090	15.4408			v11090	13.9517			v11090	12.5147
v11091	0.186391			v11091	0.109336			v11091	0.103677			v11091	0.095713			v11091	0.0838204			v11091	0.0744393
v11092	17.8717			v11092	16.8002			v11092	15.6867			v11092	14.2663			v11092	12.9876			v11092	11.7875
v11093	0.186391			v11093	0.109336			v11093	0.103677			v11093	0.095713			v11093	0.0838204			v11093	0.0744393
v11094	18.2461			v11094	17.1588			v11094	16.0047			v11094	14.5533			v11094	13.1857			v11094	11.9986
v11095	0.186391			v11095	0.109336			v11095	0.103677			v11095	0.095713			v11095	0.0838204			v11095	0.0744393
v11096	18.6355			v11096	17.5534			v11096	16.2819			v11096	14.8523			v11096	13.5951			v11096	12.3651
v11097	0.186391			v11097	0.109336			v11097	0.103677			v11097	0.095713			v11097	0.0838204			v11097	0.0744393
v11098	23.5547			v11098	22.1896			v11098	20.4527			v11098	18.6162			v11098	16.8622			v11098	15.1187
v11099	0.118812			v11099	0.11215			v11099	0.111142			v11099	0.103463			v11099	0.074817			v11099	0.0629207
v111	128.81			v111	113.143			v111	99.336			v111	86.8139			v111	74.0148			v111	63.2737
v1110	52.8958			v1110	49.9336			v1110	45.0077			v1110	39.9678			v1110	35.5682			v1110	31.6659
v11100	34.1583			v11100	31.6403			v11100	28.9959			v11100	26.126			v11100	23.4489			v11100	20.9739
v11101	0.118812			v11101	0.11215			v11101	0.111142			v11101	0.103463			v11101	0.074817			v11101	0.0629207
v11102	48.2032			v11102	44.4252			v11102	40.4879			v11102	35.9845			v11102	32.1465			v11102	27.7779
v11103	0.138975			v11103	0.132011			v11103	0.130956			v11103	0.122511			v11103	0.0748596			v11103	0.0629207
v11104	60.1641			v11104	55.6048			v11104	50.3292			v11104	44.7607			v11104	39.3069			v11104	34.0007
v11105	0.0891304			v11105	0.0836815			v11105	0.0829454			v11105	0.0810748			v11105	0.0572096			v11105	0.0497245
v11106	69.3756			v11106	64.4795			v11106	58.0468			v11106	51.9262			v11106	45.4024			v11106	39.0837
v11107	0.199079			v11107	0.141961			v11107	0.139391			v11107	0.129479			v11107	0.0791844			v11107	0.066679
v11108	71.2203			v11108	66.2924			v11108	59.9747			v11108	53.9699			v11108	47.231			v11108	40.7417
v11109	0.199079			v11109	0.141961			v11109	0.139391			v11109	0.129479			v11109	0.0791844			v11109	0.066679
v1111	53.7632			v1111	50.7372			v1111	45.6635			v1111	40.4783			v1111	36.0253			v1111	32.0896
v11110	65.5935			v11110	60.7215			v11110	55.0981			v11110	49.4395			v11110	43.6165			v11110	37.7651
v11111	0.199079			v11111	0.141961			v11111	0.139391			v11111	0.129479			v11111	0.0791844			v11111	0.066679
v11112	66.2621			v11112	61.1551			v11112	55.4956			v11112	50.2154			v11112	44.3115			v11112	38.6426
v11113	0.199079			v11113	0.141961			v11113	0.139391			v11113	0.129479			v11113	0.0791844			v11113	0.066679
v11114	68.4023			v11114	63.1055			v11114	56.9505			v11114	51.4841			v11114	45.7592			v11114	40.1933
v11115	0.199079			v11115	0.141961			v11115	0.139391			v11115	0.129479			v11115	0.0791844			v11115	0.066679
v11116	72.1398			v11116	66.5956			v11116	59.4753			v11116	52.903			v11116	46.665			v11116	41.0441
v11117	0.199079			v11117	0.141961			v11117	0.139391			v11117	0.129479			v11117	0.0791844			v11117	0.066679
v11118	82.5927			v11118	76.4239			v11118	64.6723			v11118	56.0136			v11118	49.0433			v11118	42.753
v11119	0.390236			v11119	0.317074			v11119	0.31429			v11119	0.297741			v11119	0.237074			v11119	0.211686
v1112	64.6928			v1112	60.6637			v1112	55.2155			v1112	48.9463			v1112	43.7021			v1112	38.5368
v11120	85.3646			v11120	78.5351			v11120	66.7943			v11120	57.5216			v11120	49.8478			v11120	43.3555
v11121	0.390236			v11121	0.317074			v11121	0.31429			v11121	0.297741			v11121	0.237074			v11121	0.211686
v11122	86.4466			v11122	79.7622			v11122	67.6232			v11122	58.4549			v11122	51.0507			v11122	43.8361
v11123	0.390236			v11123	0.317074			v11123	0.31429			v11123	0.297741			v11123	0.237074			v11123	0.211686
v11124	91.2958			v11124	82.142			v11124	70.3465			v11124	60.2254			v11124	52.572			v11124	45.1676
v11125	0.390236			v11125	0.317074			v11125	0.31429			v11125	0.297741			v11125	0.237074			v11125	0.211686
v11126	94.0112			v11126	84.8513			v11126	72.752			v11126	62.4433			v11126	53.5091			v11126	46.549
v11127	0.390236			v11127	0.317074			v11127	0.31429			v11127	0.297741			v11127	0.237074			v11127	0.211686
v11128	86.1893			v11128	77.9981			v11128	68.38			v11128	60.327			v11128	52.8906			v11128	45.8817
v11129	0.406389			v11129	0.33172			v11129	0.330478			v11129	0.314759			v11129	0.251611			v11129	0.213298
v1113	79.8773			v1113	75.4123			v1113	68.5063			v1113	60.5248			v1113	53.7311			v1113	46.9494
v11130	85.6889			v11130	76.9628			v11130	67.839			v11130	61.132			v11130	53.3396			v11130	46.9452
v11131	0.413507			v11131	0.35906			v11131	0.356319			v11131	0.352038			v11131	0.286888			v11131	0.213333
v11132	83.0356			v11132	75.5652			v11132	66.8206			v11132	59.8291			v11132	52.6939			v11132	46.1958
v11133	0.398363			v11133	0.344245			v11133	0.340463			v11133	0.336095			v11133	0.298509			v11133	0.222887
v11134	71.4654			v11134	65.1549			v11134	58.0511			v11134	52.1386			v11134	46.9024			v11134	41.1942
v11135	0.398363			v11135	0.344245			v11135	0.340463			v11135	0.336095			v11135	0.298509			v11135	0.222887
v11136	64.6484			v11136	58.2242			v11136	51.383			v11136	45.9189			v11136	40.583			v11136	36.1972
v11137	0.398363			v11137	0.344245			v11137	0.340463			v11137	0.336095			v11137	0.298509			v11137	0.222887
v11138	63.458			v11138	57.0873			v11138	49.8972			v11138	44.5813			v11138	39.5169			v11138	34.8904
v11139	0.2241			v11139	0.177631			v11139	0.173994			v11139	0.169794			v11139	0.133858			v11139	0.0807673
v1114	164.876			v1114	151.531			v1114	132.967			v1114	115.997			v1114	100.574			v1114	86.516
v11140	56.5042			v11140	51.1085			v11140	45.6855			v11140	41.4529			v11140	36.7507			v11140	32.8637
v11141	0.2241			v11141	0.177631			v11141	0.173994			v11141	0.169794			v11141	0.133858			v11141	0.0807673
v11142	55.6431			v11142	50.1261			v11142	45.0138			v11142	40.6066			v11142	36.1592			v11142	32.0438
v11143	0.244535			v11143	0.196101			v11143	0.191846			v11143	0.185873			v11143	0.147583			v11143	0.0927505
v11144	78.7883			v11144	70.3491			v11144	62.4497			v11144	55.4345			v11144	48.6066			v11144	41.8267
v11145	0.168478			v11145	0.126963			v11145	0.124526			v11145	0.120551			v11145	0.0889061			v11145	0.0732356
v11146	102.162			v11146	91.1858			v11146	80.5153			v11146	70.7692			v11146	60.9944			v11146	52.2856
v11147	0.210713			v11147	0.13989			v11147	0.137347			v11147	0.1332			v11147	0.0996857			v11147	0.0836633
v11148	135.179			v11148	118.625			v11148	104.923			v11148	91.8686			v11148	79.7362			v11148	68.1382
v11149	0.168478			v11149	0.126963			v11149	0.124526			v11149	0.120551			v11149	0.0889061			v11149	0.0732356
v1115	314.396			v1115	290.591			v1115	255.549			v1115	191.796			v1115	152.867			v1115	123.202
v11150	152.886			v11150	133.958			v11150	118.092			v11150	104.318			v11150	91.1176			v11150	77.928
v11151	0.189787			v11151	0.1462			v11151	0.143657			v11151	0.139509			v11151	0.105995			v11151	0.0897099
v11152	178.614			v11152	159.987			v11152	145.361			v11152	131.052			v11152	115.521			v11152	87.1054
v11153	0.199555			v11153	0.154385			v11153	0.151735			v11153	0.147415			v11153	0.112505			v11153	0.0956196
v11154	147.79			v11154	132.074			v11154	119.782			v11154	108.062			v11154	94.7861			v11154	69.3069
v11155	0.224082			v11155	0.162925			v11155	0.16017			v11155	0.155677			v11155	0.11937			v11155	0.101878
v11156	63.8047			v11156	58.2838			v11156	52.8389			v11156	47.437			v11156	42.1159			v11156	37.0301
v11157	0.253663			v11157	0.189267			v11157	0.1862			v11157	0.181663			v11157	0.137276			v11157	0.110961
v11158	46.4758			v11158	43.1384			v11158	39.3687			v11158	36.3134			v11158	32.8636			v11158	29.6598
v11159	0.253663			v11159	0.189267			v11159	0.1862			v11159	0.181663			v11159	0.137276			v11159	0.110961
v1116	361.352			v1116	334.669			v1116	296.825			v1116	227.62			v1116	184.657			v1116	149.431
v11160	39.15			v11160	36.365			v11160	32.9073			v11160	30.1936			v11160	27.4815			v11160	25.0916
v11161	0.285683			v11161	0.189267			v11161	0.1862			v11161	0.181663			v11161	0.137276			v11161	0.110961
v11162	35.1819			v11162	33.0384			v11162	30.0806			v11162	27.5858			v11162	24.7721			v11162	22.4578
v11163	0.265899			v11163	0.173056			v11163	0.170103			v11163	0.165734			v11163	0.122992			v11163	0.0978466
v11164	32.897			v11164	31.0747			v11164	28.3522			v11164	26.0789			v11164	23.4045			v11164	20.8301
v11165	0.277469			v11165	0.181873			v11165	0.178781			v11165	0.17427			v11165	0.129853			v11165	0.103156
v11166	32.0039			v11166	29.9761			v11166	27.3668			v11166	25.2152			v11166	22.5363			v11166	20.0616
v11167	0.273836			v11167	0.178559			v11167	0.175362			v11167	0.171			v11167	0.125492			v11167	0.0997298
v11168	35.1313			v11168	33.4421			v11168	30.8948			v11168	28.4594			v11168	24.8752			v11168	21.8507
v11169	0.273836			v11169	0.178559			v11169	0.175362			v11169	0.171			v11169	0.125492			v11169	0.0997298
v1117	373.839			v1117	346.068			v1117	309.946			v1117	240.086			v1117	194.533			v1117	156.036
v11170	42.8313			v11170	40.6063			v11170	37.604			v11170	34.5642			v11170	30.5535			v11170	26.8079
v11171	0.289067			v11171	0.1902			v11171	0.185363			v11171	0.179302			v11171	0.131377			v11171	0.104499
v11172	45.4396			v11172	43.0992			v11172	39.5774			v11172	36.213			v11172	31.7306			v11172	28.1254
v11173	0.289067			v11173	0.1902			v11173	0.185363			v11173	0.179302			v11173	0.131377			v11173	0.104499
v11174	42.2448			v11174	39.962			v11174	36.5637			v11174	33.4147			v11174	29.1555			v11174	25.77
v11175	0.303036			v11175	0.201202			v11175	0.196192			v11175	0.189915			v11175	0.140293			v11175	0.111347
v11176	0.303036			v11176	0.201202			v11176	0.196192			v11176	0.189915			v11176	0.140293			v11176	0.111347
v11177	0.291086			v11177	0.192023			v11177	0.187186			v11177	0.181142			v11177	0.133199			v11177	0.105267
v11178	0.291086			v11178	0.192023			v11178	0.187186			v11178	0.181142			v11178	0.133199			v11178	0.105267
v11179	0.436646			v11179	0.322284			v11179	0.317123			v11179	0.309572			v11179	0.254158			v11179	0.219567
v1118	358.631			v1118	331.493			v1118	298.008			v1118	230.629			v1118	187.03			v1118	149.36
v11180	0.469391			v11180	0.350761			v11180	0.345422			v11180	0.33761			v11180	0.279278			v11180	0.244193
v11181	0.521989			v11181	0.374704			v11181	0.365748			v11181	0.357676			v11181	0.297399			v11181	0.261142
v11182	0.521989			v11182	0.374704			v11182	0.365748			v11182	0.357676			v11182	0.297399			v11182	0.261142
v11183	0.501847			v11183	0.358263			v11183	0.349595			v11183	0.341784			v11183	0.283451			v11183	0.248228
v11184	0.501847			v11184	0.358263			v11184	0.349595			v11184	0.341784			v11184	0.283451			v11184	0.248228
v11185	0.512908			v11185	0.368248			v11185	0.356411			v11185	0.347423			v11185	0.288823			v11185	0.256444
v11186	0.512908			v11186	0.368248			v11186	0.356411			v11186	0.347423			v11186	0.288823			v11186	0.256444
v11187	38.5184			v11187	36.3508			v11187	32.4841			v11187	27.8546			v11187	25.0726			v11187	22.7957
v11188	0.406677			v11188	0.299271			v11188	0.292977			v11188	0.287417			v11188	0.236711			v11188	0.210127
v11189	42.0702			v11189	39.6017			v11189	35.5225			v11189	30.9069			v11189	27.7072			v11189	25.6782
v1119	286.659			v1119	254.644			v1119	220.002			v1119	185.311			v1119	153.56			v1119	125.825
v11190	0.406677			v11190	0.299271			v11190	0.292977			v11190	0.287417			v11190	0.236711			v11190	0.210127
v11191	83.2999			v11191	78.5433			v11191	71.4969			v11191	64.1252			v11191	58.7435			v11191	54.6572
v11192	96.743			v11192	70.1547			v11192	64.0635			v11192	58.6711			v11192	53.9598			v11192	48.8999
v11193	99.1941			v11193	92.5677			v11193	86.0106			v11193	79.1581			v11193	73.0225			v11193	66.8572
v11194	115.254			v11194	106.409			v11194	97.8396			v11194	90.2736			v11194	81.8473			v11194	75.1098
v11195	93.0627			v11195	86.6801			v11195	80.8294			v11195	74.0465			v11195	67.5062			v11195	60.9165
v11196	0.131812			v11196	0.127084			v11196	0.121776			v11196	0.117844			v11196	0.0710987			v11196	0.0604417
v11197	0.139666			v11197	0.134478			v11197	0.128257			v11197	0.123224			v11197	0.0715503			v11197	0.0605529
v11198	0.139666			v11198	0.134478			v11198	0.128257			v11198	0.123224			v11198	0.0715503			v11198	0.0605529
v11199	0.139666			v11199	0.134478			v11199	0.128257			v11199	0.123224			v11199	0.0715503			v11199	0.0605529
v112	111.234			v112	99.7669			v112	87.4041			v112	75.9646			v112	64.5298			v112	54.3593
v1120	242.787			v1120	215.31			v1120	186.018			v1120	157.125			v1120	130.279			v1120	107.275
v11200	0.139666			v11200	0.134478			v11200	0.128257			v11200	0.123224			v11200	0.0715503			v11200	0.0605529
v11201	0.139666			v11201	0.134478			v11201	0.128257			v11201	0.123224			v11201	0.0715503			v11201	0.0605529
v11202	0.139666			v11202	0.134478			v11202	0.128257			v11202	0.123224			v11202	0.0715503			v11202	0.0605529
v11203	0.139666			v11203	0.134478			v11203	0.128257			v11203	0.123224			v11203	0.0715503			v11203	0.0605529
v11204	0.125809			v11204	0.120846			v11204	0.114896			v11204	0.110081			v11204	0.0610085			v11204	0.0507572
v11205	0.125809			v11205	0.120846			v11205	0.114896			v11205	0.110081			v11205	0.0610085			v11205	0.0507572
v11206	0.0842543			v11206	0.0795171			v11206	0.0738369			v11206	0.0694817			v11206	0.0604557			v11206	0.0507572
v11207	0.0842543			v11207	0.0795171			v11207	0.0738369			v11207	0.0694817			v11207	0.0604557			v11207	0.0507572
v11208	0.0842543			v11208	0.0795171			v11208	0.0738369			v11208	0.0694817			v11208	0.0604557			v11208	0.0507572
v11209	0.0842543			v11209	0.0795171			v11209	0.0738369			v11209	0.0694817			v11209	0.0604557			v11209	0.0507572
v1121	232.616			v1121	212.581			v1121	186.988			v1121	156.899			v1121	130.611			v1121	107.228
v11210	0.0842543			v11210	0.0795171			v11210	0.0738369			v11210	0.0694817			v11210	0.0604557			v11210	0.0507572
v11211	0.0842543			v11211	0.0795171			v11211	0.0738369			v11211	0.0694817			v11211	0.0604557			v11211	0.0507572
v11212	0.0771443			v11212	0.0726327			v11212	0.0678799			v11212	0.0633282			v11212	0.0545954			v11212	0.045352
v11213	0.0771443			v11213	0.0726327			v11213	0.0678799			v11213	0.0633282			v11213	0.0545954			v11213	0.045352
v11214	0.0695462			v11214	0.0655974			v11214	0.0617556			v11214	0.0586667			v11214	0.05097			v11214	0.0420913
v11215	0.0959316			v11215	0.0915671			v11215	0.0873191			v11215	0.0838966			v11215	0.0746793			v11215	0.0642186
v11216	0.0908589			v11216	0.0867022			v11216	0.0826694			v11216	0.0801247			v11216	0.0720917			v11216	0.0641945
v11217	0.0908589			v11217	0.0867022			v11217	0.0826694			v11217	0.0801247			v11217	0.0720917			v11217	0.0641945
v11218	0.103141			v11218	0.0985688			v11218	0.0941325			v11218	0.0913194			v11218	0.082487			v11218	0.0739984
v11219	0.0949944			v11219	0.0906668			v11219	0.0863972			v11219	0.0837362			v11219	0.0761085			v11219	0.067191
v1122	408.355			v1122	375.429			v1122	223.156			v1122	187.955			v1122	157.757			v1122	131.572
v11220	0.10369			v11220	0.0991565			v11220	0.0946815			v11220	0.091592			v11220	0.0832995			v11220	0.0739762
v11221	0.10369			v11221	0.0991565			v11221	0.0946815			v11221	0.091592			v11221	0.0832995			v11221	0.0739762
v11222	0.0833549			v11222	0.083129			v11222	0.0791723			v11222	0.0763886			v11222	0.0691143			v11222	0.0607932
v11223	0.0833549			v11223	0.083129			v11223	0.0791723			v11223	0.0763886			v11223	0.0691143			v11223	0.0607932
v11224	0.0369809			v11224	0.0368178			v11224	0.0357765			v11224	0.0337653			v11224	0.0303637			v11224	0.0252831
v11225	0.0335797			v11225	0.0334261			v11225	0.0324462			v11225	0.0305532			v11225	0.0273517			v11225	0.0225536
v11226	0.0221214			v11226	0.0221191			v11226	0.0219802			v11226	0.0212234			v11226	0.0192506			v11226	0.0147011
v11227	0.0135391			v11227	0.013539			v11227	0.0134362			v11227	0.0130105			v11227	0.0117332			v11227	0.00820759
v11228	0.00918202			v11228	0.00918202			v11228	0.00909869			v11228	0.00875624			v11228	0.00773132			v11228	0.00490567
v11229	0.00415823			v11229	0.00415823			v11229	0.00409342			v11229	0.00383097			v11229	0.00325941			v11229	0.0031746
v1123	490.598			v1123	442.913			v1123	275.581			v1123	230.421			v1123	190.181			v1123	154.918
v11230	0.00195099			v11230	0.00195099			v11230	0.00195099			v11230	0.0017738			v11230	0.00176909			v11230	0.00174231
v11231	0.00112392			v11231	0.00112392			v11231	0.00112392			v11231	0.00112392			v11231	0.00112361			v11231	0.00110775
v11232	0.00112392			v11232	0.00112392			v11232	0.00112392			v11232	0.00112392			v11232	0.00112361			v11232	0.00110775
v11233	0.00112392			v11233	0.00112392			v11233	0.00112392			v11233	0.00112392			v11233	0.00112361			v11233	0.00110775
v11234	0.000256706			v11234	0.000256706			v11234	0.000256706			v11234	0.000256706			v11234	0.000256706			v11234	0.000256706
v11235	4.00994e-05			v11235	4.00994e-05			v11235	4.00994e-05			v11235	4.00994e-05			v11235	4.00994e-05			v11235	4.00994e-05
v11236	4.00994e-05			v11236	4.00994e-05			v11236	4.00994e-05			v11236	4.00994e-05			v11236	4.00994e-05			v11236	4.00994e-05
v11237	4.00994e-05			v11237	4.00994e-05			v11237	4.00994e-05			v11237	4.00994e-05			v11237	4.00994e-05			v11237	4.00994e-05
v11238	4.00994e-05			v11238	4.00994e-05			v11238	4.00994e-05			v11238	4.00994e-05			v11238	4.00994e-05			v11238	4.00994e-05
v11239	4.00994e-05			v11239	4.00994e-05			v11239	4.00994e-05			v11239	4.00994e-05			v11239	4.00994e-05			v11239	4.00994e-05
v1124	627.605			v1124	562.97			v1124	478.505			v1124	390.775			v1124	316.523			v1124	249.817
v11240	4.00994e-05			v11240	4.00994e-05			v11240	4.00994e-05			v11240	4.00994e-05			v11240	4.00994e-05			v11240	4.00994e-05
v11241	4.00994e-05			v11241	4.00994e-05			v11241	4.00994e-05			v11241	4.00994e-05			v11241	4.00994e-05			v11241	4.00994e-05
v11242	4.00994e-05			v11242	4.00994e-05			v11242	4.00994e-05			v11242	4.00994e-05			v11242	4.00994e-05			v11242	4.00994e-05
v11243	4.00994e-05			v11243	4.00994e-05			v11243	4.00994e-05			v11243	4.00994e-05			v11243	4.00994e-05			v11243	4.00994e-05
v11244	4.00994e-05			v11244	4.00994e-05			v11244	4.00994e-05			v11244	4.00994e-05			v11244	4.00994e-05			v11244	4.00994e-05
v11245	4.00994e-05			v11245	4.00994e-05			v11245	4.00994e-05			v11245	4.00994e-05			v11245	4.00994e-05			v11245	4.00994e-05
v11246	4.00994e-05			v11246	4.00994e-05			v11246	4.00994e-05			v11246	4.00994e-05			v11246	4.00994e-05			v11246	4.00994e-05
v11247	4.00994e-05			v11247	4.00994e-05			v11247	4.00994e-05			v11247	4.00994e-05			v11247	4.00994e-05			v11247	4.00994e-05
v11248	4.00994e-05			v11248	4.00994e-05			v11248	4.00994e-05			v11248	4.00994e-05			v11248	4.00994e-05			v11248	4.00994e-05
v11249	4.00994e-05			v11249	4.00994e-05			v11249	4.00994e-05			v11249	4.00994e-05			v11249	4.00994e-05			v11249	4.00994e-05
v1125	773.575			v1125	704.559			v1125	608.391			v1125	510.404			v1125	414.32			v1125	327.594
v11250	4.00994e-05			v11250	4.00994e-05			v11250	4.00994e-05			v11250	4.00994e-05			v11250	4.00994e-05			v11250	4.00994e-05
v11251	4.00994e-05			v11251	4.00994e-05			v11251	4.00994e-05			v11251	4.00994e-05			v11251	4.00994e-05			v11251	4.00994e-05
v11252	4.00994e-05			v11252	4.00994e-05			v11252	4.00994e-05			v11252	4.00994e-05			v11252	4.00994e-05			v11252	4.00994e-05
v11253	4.00994e-05			v11253	4.00994e-05			v11253	4.00994e-05			v11253	4.00994e-05			v11253	4.00994e-05			v11253	4.00994e-05
v11254	4.00994e-05			v11254	4.00994e-05			v11254	4.00994e-05			v11254	4.00994e-05			v11254	4.00994e-05			v11254	4.00994e-05
v11255	4.00994e-05			v11255	4.00994e-05			v11255	4.00994e-05			v11255	4.00994e-05			v11255	4.00994e-05			v11255	4.00994e-05
v11256	4.00994e-05			v11256	4.00994e-05			v11256	4.00994e-05			v11256	4.00994e-05			v11256	4.00994e-05			v11256	4.00994e-05
v11257	4.00994e-05			v11257	4.00994e-05			v11257	4.00994e-05			v11257	4.00994e-05			v11257	4.00994e-05			v11257	4.00994e-05
v11258	4.00994e-05			v11258	4.00994e-05			v11258	4.00994e-05			v11258	4.00994e-05			v11258	4.00994e-05			v11258	4.00994e-05
v11259	4.00994e-05			v11259	4.00994e-05			v11259	4.00994e-05			v11259	4.00994e-05			v11259	4.00994e-05			v11259	4.00994e-05
v1126	820.916			v1126	748.262			v1126	647.895			v1126	543.626			v1126	440.827			v1126	352.193
v11260	4.00994e-05			v11260	4.00994e-05			v11260	4.00994e-05			v11260	4.00994e-05			v11260	4.00994e-05			v11260	4.00994e-05
v11261	4.00994e-05			v11261	4.00994e-05			v11261	4.00994e-05			v11261	4.00994e-05			v11261	4.00994e-05			v11261	4.00994e-05
v11262	4.00994e-05			v11262	4.00994e-05			v11262	4.00994e-05			v11262	4.00994e-05			v11262	4.00994e-05			v11262	4.00994e-05
v11263	4.00994e-05			v11263	4.00994e-05			v11263	4.00994e-05			v11263	4.00994e-05			v11263	4.00994e-05			v11263	4.00994e-05
v11264	4.00994e-05			v11264	4.00994e-05			v11264	4.00994e-05			v11264	4.00994e-05			v11264	4.00994e-05			v11264	4.00994e-05
v11265	4.00994e-05			v11265	4.00994e-05			v11265	4.00994e-05			v11265	4.00994e-05			v11265	4.00994e-05			v11265	4.00994e-05
v11266	4.00994e-05			v11266	4.00994e-05			v11266	4.00994e-05			v11266	4.00994e-05			v11266	4.00994e-05			v11266	4.00994e-05
v11267	4.00994e-05			v11267	4.00994e-05			v11267	4.00994e-05			v11267	4.00994e-05			v11267	4.00994e-05			v11267	4.00994e-05
v11268	4.00994e-05			v11268	4.00994e-05			v11268	4.00994e-05			v11268	4.00994e-05			v11268	4.00994e-05			v11268	4.00994e-05
v11269	4.00994e-05			v11269	4.00994e-05			v11269	4.00994e-05			v11269	4.00994e-05			v11269	4.00994e-05			v11269	4.00994e-05
v1127	700.991			v1127	634.349			v1127	548.301			v1127	454.336			v1127	364.827			v1127	285.072
v11270	4.00994e-05			v11270	4.00994e-05			v11270	4.00994e-05			v11270	4.00994e-05			v11270	4.00994e-05			v11270	4.00994e-05
v11271	4.00994e-05			v11271	4.00994e-05			v11271	4.00994e-05			v11271	4.00994e-05			v11271	4.00994e-05			v11271	4.00994e-05
v11272	4.00994e-05			v11272	4.00994e-05			v11272	4.00994e-05			v11272	4.00994e-05			v11272	4.00994e-05			v11272	4.00994e-05
v11273	4.00994e-05			v11273	4.00994e-05			v11273	4.00994e-05			v11273	4.00994e-05			v11273	4.00994e-05			v11273	4.00994e-05
v11274	0.000232766			v11274	0.000232766			v11274	0.000232766			v11274	0.000232766			v11274	0.000232766			v11274	0.000232766
v11275	0.000232766			v11275	0.000232766			v11275	0.000232766			v11275	0.000232766			v11275	0.000232766			v11275	0.000232766
v11276	0.000232766			v11276	0.000232766			v11276	0.000232766			v11276	0.000232766			v11276	0.000232766			v11276	0.000232766
v11277	0.000232766			v11277	0.000232766			v11277	0.000232766			v11277	0.000232766			v11277	0.000232766			v11277	0.000232766
v11278	0.000232766			v11278	0.000232766			v11278	0.000232766			v11278	0.000232766			v11278	0.000232766			v11278	0.000232766
v11279	0.000232766			v11279	0.000232766			v11279	0.000232766			v11279	0.000232766			v11279	0.000232766			v11279	0.000232766
v1128	704.369			v1128	638.468			v1128	549.168			v1128	454.084			v1128	367.114			v1128	286.326
v11280	0.00144834			v11280	0.00144834			v11280	0.00144834			v11280	0.00144834			v11280	0.00144834			v11280	0.00144834
v11281	0.00144834			v11281	0.00144834			v11281	0.00144834			v11281	0.00144834			v11281	0.00144834			v11281	0.00144834
v11282	0.00144834			v11282	0.00144834			v11282	0.00144834			v11282	0.00144834			v11282	0.00144834			v11282	0.00144834
v11283	0.00144834			v11283	0.00144834			v11283	0.00144834			v11283	0.00144834			v11283	0.00144834			v11283	0.00144834
v11284	0.00144834			v11284	0.00144834			v11284	0.00144834			v11284	0.00144834			v11284	0.00144834			v11284	0.00144834
v11285	0.0464433			v11285	0.00334388			v11285	0.00307305			v11285	0.00302005			v11285	0.00298399			v11285	0.00281147
v11286	0.0464433			v11286	0.00334388			v11286	0.00307305			v11286	0.00302005			v11286	0.00298399			v11286	0.00281147
v11287	0.0563444			v11287	0.00606168			v11287	0.00574571			v11287	0.00568388			v11287	0.00549835			v11287	0.00542904
v11288	0.0563444			v11288	0.00606168			v11288	0.00574571			v11288	0.00568388			v11288	0.00549835			v11288	0.00542904
v11289	0.0563444			v11289	0.00606168			v11289	0.00574571			v11289	0.00568388			v11289	0.00549835			v11289	0.00542904
v1129	540.665			v1129	485.09			v1129	420.905			v1129	355.173			v1129	290.728			v1129	230.041
v11290	0.0563444			v11290	0.00606168			v11290	0.00574571			v11290	0.00568388			v11290	0.00549835			v11290	0.00542904
v11291	0.0563444			v11291	0.00606168			v11291	0.00574571			v11291	0.00568388			v11291	0.00549835			v11291	0.00542904
v11292	0.0563444			v11292	0.00606168			v11292	0.00574571			v11292	0.00568388			v11292	0.00549835			v11292	0.00542904
v11293	0.0563444			v11293	0.00606168			v11293	0.00574571			v11293	0.00568388			v11293	0.00549835			v11293	0.00542904
v11294	0.0685755			v11294	0.0111095			v11294	0.00970856			v11294	0.0095			v11294	0.0092264			v11294	0.00902947
v11295	0.0685755			v11295	0.0111095			v11295	0.00970856			v11295	0.0095			v11295	0.0092264			v11295	0.00902947
v11296	0.0685755			v11296	0.0111095			v11296	0.00970856			v11296	0.0095			v11296	0.0092264			v11296	0.00902947
v11297	0.0685755			v11297	0.0111095			v11297	0.00970856			v11297	0.0095			v11297	0.0092264			v11297	0.00902947
v11298	0.0326598			v11298	0.00928809			v11298	0.00810334			v11298	0.00802008			v11298	0.00778068			v11298	0.00760836
v11299	20.6913			v11299	19.913			v11299	18.5064			v11299	17.0769			v11299	15.3156			v11299	13.8515
v113	80.5535			v113	72.5922			v113	63.114			v113	55.1428			v113	47.0776			v113	40.4077
v1130	502.754			v1130	450.768			v1130	396.321			v1130	336.39			v1130	281.217			v1130	222.909
v11300	40.9418			v11300	39.3507			v11300	36.9214			v11300	34.4001			v11300	31.6475			v11300	28.3013
v11301	41.0557			v11301	39.4528			v11301	37.0073			v11301	34.5599			v11301	31.824			v11301	28.4254
v11302	38.2419			v11302	36.7208			v11302	34.416			v11302	31.9791			v11302	29.8474			v11302	27.0883
v11303	36.1285			v11303	34.6116			v11303	32.2358			v11303	30.0006			v11303	27.8807			v11303	25.1174
v11304	30.7968			v11304	29.4462			v11304	27.549			v11304	25.7047			v11304	23.6502			v11304	21.473
v11305	33.4765			v11305	31.2725			v11305	28.5002			v11305	26.1288			v11305	24.0263			v11305	21.5061
v11306	30.9946			v11306	28.9121			v11306	26.6325			v11306	24.51			v11306	22.4914			v11306	20.0663
v11307	30.9762			v11307	28.8652			v11307	26.41			v11307	24.3998			v11307	22.4039			v11307	19.7106
v11308	32.8262			v11308	30.6598			v11308	28.0594			v11308	25.8332			v11308	23.7654			v11308	20.7886
v11309	30.0731			v11309	28.7466			v11309	26.8415			v11309	25.0708			v11309	23.159			v11309	20.5581
v1131	224.196			v1131	209.09			v1131	190.245			v1131	165.156			v1131	142.405			v1131	118.203
v11310	33.1639			v11310	31.6536			v11310	29.3017			v11310	27.0818			v11310	24.8996			v11310	22.2874
v11311	34.5967			v11311	32.7576			v11311	29.9613			v11311	27.659			v11311	24.9655			v11311	22.2445
v11312	32.8718			v11312	31.2305			v11312	28.6392			v11312	26.2734			v11312	23.7972			v11312	21.0605
v11313	30.9075			v11313	29.3337			v11313	26.9475			v11313	24.6243			v11313	22.2525			v11313	19.8676
v11314	29.979			v11314	28.4247			v11314	25.7401			v11314	23.6077			v11314	21.32			v11314	19.1382
v11315	25.5014			v11315	24.1931			v11315	21.8016			v11315	20.257			v11315	18.5084			v11315	16.5311
v11316	22.6016			v11316	21.6367			v11316	20.2238			v11316	18.9636			v11316	17.4781			v11316	15.7255
v11317	27.6272			v11317	25.8756			v11317	23.9759			v11317	22.223			v11317	20.3135			v11317	18.2708
v11318	27.454			v11318	25.7081			v11318	23.6035			v11318	21.6278			v11318	19.8874			v11318	17.8013
v11319	22.6246			v11319	21.1298			v11319	19.3569			v11319	17.8096			v11319	16.3641			v11319	14.6043
v1132	211.863			v1132	197.971			v1132	180.797			v1132	156.306			v1132	135.273			v1132	111.961
v11320	44.2745			v11320	42.9091			v11320	39.8882			v11320	36.8351			v11320	33.8768			v11320	29.4167
v11321	40.6677			v11321	39.3232			v11321	36.1977			v11321	32.9228			v11321	29.973			v11321	26.1387
v11322	31.8512			v11322	30.399			v11322	27.7513			v11322	25.2545			v11322	22.9434			v11322	20.8185
v11323	49.9359			v11323	47.1383			v11323	43.071			v11323	39.0282			v11323	35.663			v11323	31.164
v11324	90.5875			v11324	86.4962			v11324	79.5027			v11324	73.3808			v11324	58.5257			v11324	47.7923
v11325	75.4983			v11325	71.6042			v11325	65.717			v11325	60.0452			v11325	54.2367			v11325	47.1217
v11326	89.585			v11326	84.6641			v11326	77.5246			v11326	72.0643			v11326	65.5003			v11326	57.3493
v11327	71.5223			v11327	67.0855			v11327	60.9783			v11327	55.5257			v11327	50.2276			v11327	43.7111
v11328	0.0177549			v11328	0.0160826			v11328	0.0140783			v11328	0.0134857			v11328	0.0133288			v11328	0.0131744
v11329	57.9115			v11329	51.6331			v11329	44.4962			v11329	36.4585			v11329	29.0075			v11329	22.924
v1133	207.029			v1133	191.324			v1133	171.433			v1133	150.355			v1133	125.897			v1133	105.899
v11330	0.0583963			v11330	0.051302			v11330	0.0466309			v11330	0.0451847			v11330	0.0413137			v11330	0.0365608
v11331	0.0583963			v11331	0.051302			v11331	0.0466309			v11331	0.0451847			v11331	0.0413137			v11331	0.0365608
v11332	0.0583963			v11332	0.051302			v11332	0.0466309			v11332	0.0451847			v11332	0.0413137			v11332	0.0365608
v11333	0.0448127			v11333	0.0418757			v11333	0.0394526			v11333	0.0380969			v11333	0.0344678			v11333	0.0301438
v11334	0.0448127			v11334	0.0418757			v11334	0.0394526			v11334	0.0380969			v11334	0.0344678			v11334	0.0301438
v11335	0.0448127			v11335	0.0418757			v11335	0.0394526			v11335	0.0380969			v11335	0.0344678			v11335	0.0301438
v11336	0.075104			v11336	0.0719712			v11336	0.0693866			v11336	0.0679235			v11336	0.0467358			v11336	0.0384483
v11337	0.0700316			v11337	0.0671042			v11337	0.0646811			v11337	0.063315			v11337	0.0435217			v11337	0.0356166
v11338	0.0700316			v11338	0.0671042			v11338	0.0646811			v11338	0.063315			v11338	0.0435217			v11338	0.0356166
v11339	0.0414721			v11339	0.0387398			v11339	0.0364783			v11339	0.0352313			v11339	0.0318631			v11339	0.02774
v1134	231.012			v1134	205.129			v1134	178.964			v1134	154.344			v1134	132.387			v1134	108.852
v11340	0.0414721			v11340	0.0387398			v11340	0.0364783			v11340	0.0352313			v11340	0.0318631			v11340	0.02774
v11341	0.0414721			v11341	0.0387398			v11341	0.0364783			v11341	0.0352313			v11341	0.0318631			v11341	0.02774
v11342	0.0520945			v11342	0.0497571			v11342	0.0478144			v11342	0.0467378			v11342	0.0308866			v11342	0.0287873
v11343	0.0700316			v11343	0.0671042			v11343	0.0646811			v11343	0.063315			v11343	0.0435217			v11343	0.0356166
v11344	0.0700316			v11344	0.0671042			v11344	0.0646811			v11344	0.063315			v11344	0.0435217			v11344	0.0356166
v11345	0.0700316			v11345	0.0671042			v11345	0.0646811			v11345	0.063315			v11345	0.0435217			v11345	0.0356166
v11346	0.0700316			v11346	0.0671042			v11346	0.0646811			v11346	0.063315			v11346	0.0435217			v11346	0.0356166
v11347	0.0642949			v11347	0.0615678			v11347	0.0593014			v11347	0.0580453			v11347	0.0395523			v11347	0.0320823
v11348	0.0642949			v11348	0.0615678			v11348	0.0593014			v11348	0.0580453			v11348	0.0395523			v11348	0.0320823
v11349	0.0642949			v11349	0.0615678			v11349	0.0593014			v11349	0.0580453			v11349	0.0395523			v11349	0.0320823
v1135	242.431			v1135	215.377			v1135	187.792			v1135	162.544			v1135	139.557			v1135	114.578
v11350	0.0642949			v11350	0.0615678			v11350	0.0593014			v11350	0.0580453			v11350	0.0395523			v11350	0.0320823
v11351	0.0642949			v11351	0.0615678			v11351	0.0593014			v11351	0.0580453			v11351	0.0395523			v11351	0.0320823
v11352	0.0642949			v11352	0.0615678			v11352	0.0593014			v11352	0.0580453			v11352	0.0395523			v11352	0.0320823
v11353	0.0445907			v11353	0.0422532			v11353	0.0420714			v11353	0.0410139			v11353	0.0253859			v11353	0.01937
v11354	0.0445907			v11354	0.0422532			v11354	0.0420714			v11354	0.0410139			v11354	0.0253859			v11354	0.01937
v11355	0.0275259			v11355	0.0272139			v11355	0.0269989			v11355	0.0235383			v11355	0.0214833			v11355	0.0171104
v11356	0.0622105			v11356	0.0608143			v11356	0.0587431			v11356	0.0520658			v11356	0.0464941			v11356	0.0418241
v11357	0.0622105			v11357	0.0608143			v11357	0.0587431			v11357	0.0520658			v11357	0.0464941			v11357	0.0418241
v11358	0.0579991			v11358	0.0570781			v11358	0.0552139			v11358	0.0487937			v11358	0.0435102			v11358	0.0391306
v11359	0.0579991			v11359	0.0570781			v11359	0.0552139			v11359	0.0487937			v11359	0.0435102			v11359	0.0391306
v1136	240.432			v1136	213.908			v1136	186.308			v1136	161.614			v1136	139.153			v1136	114.433
v11360	0.0900201			v11360	0.0882541			v11360	0.085682			v11360	0.0775108			v11360	0.0664524			v11360	0.057529
v11361	0.0985583			v11361	0.0967216			v11361	0.0939639			v11361	0.0854305			v11361	0.0737677			v11361	0.0639142
v11362	0.112925			v11362	0.111005			v11362	0.107925			v11362	0.0987493			v11362	0.08662			v11362	0.0756461
v11363	0.112925			v11363	0.111005			v11363	0.107925			v11363	0.0987493			v11363	0.08662			v11363	0.0756461
v11364	0.112925			v11364	0.111005			v11364	0.107925			v11364	0.0987493			v11364	0.08662			v11364	0.0756461
v11365	0.100718			v11365	0.0988694			v11365	0.0959031			v11365	0.0870672			v11365	0.0757478			v11365	0.0661526
v11366	0.100718			v11366	0.0988694			v11366	0.0959031			v11366	0.0870672			v11366	0.0757478			v11366	0.0661526
v11367	0.100718			v11367	0.0988694			v11367	0.0959031			v11367	0.0870672			v11367	0.0757478			v11367	0.0661526
v11368	0.100718			v11368	0.0988694			v11368	0.0959031			v11368	0.0870672			v11368	0.0757478			v11368	0.0661526
v11369	0.100718			v11369	0.0988694			v11369	0.0959031			v11369	0.0870672			v11369	0.0757478			v11369	0.0661526
v1137	254.076			v1137	226.329			v1137	198.165			v1137	173.515			v1137	149.31			v1137	123.838
v11370	0.100718			v11370	0.0988694			v11370	0.0959031			v11370	0.0870672			v11370	0.0757478			v11370	0.0661526
v11371	0.100718			v11371	0.0988694			v11371	0.0959031			v11371	0.0870672			v11371	0.0757478			v11371	0.0661526
v11372	0.100718			v11372	0.0988694			v11372	0.0959031			v11372	0.0870672			v11372	0.0757478			v11372	0.0661526
v11373	0.110985			v11373	0.0988694			v11373	0.0959031			v11373	0.0870672			v11373	0.0757478			v11373	0.0661526
v11374	0.110985			v11374	0.0988694			v11374	0.0959031			v11374	0.0870672			v11374	0.0757478			v11374	0.0661526
v11375	0.110985			v11375	0.0988694			v11375	0.0959031			v11375	0.0870672			v11375	0.0757478			v11375	0.0661526
v11376	0.116836			v11376	0.10435			v11376	0.101192			v11376	0.0916058			v11376	0.0795226			v11376	0.0695507
v11377	0.116836			v11377	0.10435			v11377	0.101192			v11377	0.0916058			v11377	0.0795226			v11377	0.0695507
v11378	0.116836			v11378	0.10435			v11378	0.101192			v11378	0.0916058			v11378	0.0795226			v11378	0.0695507
v11379	0.116836			v11379	0.10435			v11379	0.101192			v11379	0.0916058			v11379	0.0795226			v11379	0.0695507
v1138	244.65			v1138	216.053			v1138	188.647			v1138	164.204			v1138	139.175			v1138	114.738
v11380	0.116836			v11380	0.10435			v11380	0.101192			v11380	0.0916058			v11380	0.0795226			v11380	0.0695507
v11381	0.132176			v11381	0.118997			v11381	0.115722			v11381	0.105653			v11381	0.0925939			v11381	0.0793685
v11382	0.140219			v11382	0.126617			v11382	0.123103			v11382	0.112808			v11382	0.0992926			v11382	0.0854449
v11383	0.156377			v11383	0.141946			v11383	0.138191			v11383	0.127218			v11383	0.112819			v11383	0.0979766
v11384	0.147888			v11384	0.133881			v11384	0.130372			v11384	0.119618			v11384	0.105675			v11384	0.0914641
v11385	0.147888			v11385	0.133881			v11385	0.130372			v11385	0.119618			v11385	0.105675			v11385	0.0914641
v11386	0.156377			v11386	0.141946			v11386	0.138191			v11386	0.127218			v11386	0.112819			v11386	0.0979766
v11387	0.191878			v11387	0.176075			v11387	0.172028			v11387	0.159402			v11387	0.138861			v11387	0.120117
v11388	0.191878			v11388	0.176075			v11388	0.172028			v11388	0.159402			v11388	0.138861			v11388	0.120117
v11389	0.186263			v11389	0.183917			v11389	0.17974			v11389	0.167086			v11389	0.144481			v11389	0.124671
v1139	240.586			v1139	212.131			v1139	184.814			v1139	161.142			v1139	137.038			v1139	112.151
v11390	0.186263			v11390	0.183917			v11390	0.17974			v11390	0.167086			v11390	0.144481			v11390	0.124671
v11391	0.186263			v11391	0.183917			v11391	0.17974			v11391	0.167086			v11391	0.144481			v11391	0.124671
v11392	0.167133			v11392	0.164943			v11392	0.161059			v11392	0.149086			v11392	0.128393			v11392	0.109315
v11393	0.167133			v11393	0.164943			v11393	0.161059			v11393	0.149086			v11393	0.128393			v11393	0.109315
v11394	0.177313			v11394	0.175038			v11394	0.170232			v11394	0.157158			v11394	0.136098			v11394	0.116933
v11395	0.177313			v11395	0.175038			v11395	0.170232			v11395	0.157158			v11395	0.136098			v11395	0.116933
v11396	0.269979			v11396	0.267441			v11396	0.262053			v11396	0.245866			v11396	0.215502			v11396	0.18884
v11397	0.28087			v11397	0.278259			v11397	0.272718			v11397	0.256186			v11397	0.225134			v11397	0.197563
v11398	0.250603			v11398	0.248065			v11398	0.242677			v11398	0.227382			v11398	0.2019			v11398	0.179718
v11399	0.280059			v11399	0.261354			v11399	0.255813			v11399	0.240089			v11399	0.213034			v11399	0.186541
v114	61.7282			v114	56.4098			v114	50.544			v114	44.2946			v114	38.0675			v114	32.87
v1140	242.208			v1140	213.909			v1140	185.106			v1140	160.692			v1140	136.311			v1140	111.702
v11400	0.263965			v11400	0.261354			v11400	0.255813			v11400	0.240089			v11400	0.213034			v11400	0.186541
v11401	0.263965			v11401	0.261354			v11401	0.255813			v11401	0.240089			v11401	0.213034			v11401	0.186541
v11402	0.263965			v11402	0.261354			v11402	0.255813			v11402	0.240089			v11402	0.213034			v11402	0.186541
v11403	0.263965			v11403	0.261354			v11403	0.255813			v11403	0.240089			v11403	0.213034			v11403	0.186541
v11404	0.258969			v11404	0.25643			v11404	0.251043			v11404	0.235542			v11404	0.209847			v11404	0.1877
v11405	0.235853			v11405	0.233459			v11405	0.228725			v11405	0.214883			v11405	0.191703			v11405	0.172155
v11406	0.197479			v11406	0.195248			v11406	0.190936			v11406	0.178182			v11406	0.15726			v11406	0.140843
v11407	0.197479			v11407	0.195248			v11407	0.190936			v11407	0.178182			v11407	0.15726			v11407	0.140843
v11408	0.187023			v11408	0.184864			v11408	0.180691			v11408	0.16832			v11408	0.14798			v11408	0.132135
v11409	0.200598			v11409	0.184864			v11409	0.180691			v11409	0.16832			v11409	0.14798			v11409	0.132135
v1141	256.046			v1141	225.559			v1141	195.639			v1141	170.701			v1141	145.487			v1141	119.693
v11410	0.200598			v11410	0.184864			v11410	0.180691			v11410	0.16832			v11410	0.14798			v11410	0.132135
v11411	0.200598			v11411	0.184864			v11411	0.180691			v11411	0.16832			v11411	0.14798			v11411	0.132135
v11412	0.200598			v11412	0.184864			v11412	0.180691			v11412	0.16832			v11412	0.14798			v11412	0.132135
v11413	0.182064			v11413	0.16714			v11413	0.163246			v11413	0.151603			v11413	0.132285			v11413	0.117527
v11414	0.0305635			v11414	0.0247804			v11414	0.0245724			v11414	0.0212868			v11414	0.0200404			v11414	0.0196288
v11415	0.0455943			v11415	0.0382451			v11415	0.0371539			v11415	0.0330608			v11415	0.0313435			v11415	0.0306612
v11416	0.0455943			v11416	0.0382451			v11416	0.0371539			v11416	0.0330608			v11416	0.0313435			v11416	0.0306612
v11417	0.0455943			v11417	0.0382451			v11417	0.0371539			v11417	0.0330608			v11417	0.0313435			v11417	0.0306612
v11418	0.0455943			v11418	0.0382451			v11418	0.0371539			v11418	0.0330608			v11418	0.0313435			v11418	0.0306612
v11419	0.0455943			v11419	0.0382451			v11419	0.0371539			v11419	0.0330608			v11419	0.0313435			v11419	0.0306612
v1142	249.974			v1142	221.81			v1142	191.524			v1142	167.159			v1142	142.68			v1142	118.342
v11420	0.0455943			v11420	0.0382451			v11420	0.0371539			v11420	0.0330608			v11420	0.0313435			v11420	0.0306612
v11421	0.0455943			v11421	0.0382451			v11421	0.0371539			v11421	0.0330608			v11421	0.0313435			v11421	0.0306612
v11422	0.0455943			v11422	0.0382451			v11422	0.0371539			v11422	0.0330608			v11422	0.0313435			v11422	0.0306612
v11423	0.0455943			v11423	0.0382451			v11423	0.0371539			v11423	0.0330608			v11423	0.0313435			v11423	0.0306612
v11424	0.0455943			v11424	0.0382451			v11424	0.0371539			v11424	0.0330608			v11424	0.0313435			v11424	0.0306612
v11425	0.0455943			v11425	0.0382451			v11425	0.0371539			v11425	0.0330608			v11425	0.0313435			v11425	0.0306612
v11426	0.0455943			v11426	0.0382451			v11426	0.0371539			v11426	0.0330608			v11426	0.0313435			v11426	0.0306612
v11427	0.0455943			v11427	0.0382451			v11427	0.0371539			v11427	0.0330608			v11427	0.0313435			v11427	0.0306612
v11428	0.0455943			v11428	0.0382451			v11428	0.0371539			v11428	0.0330608			v11428	0.0313435			v11428	0.0306612
v11429	0.0455943			v11429	0.0382451			v11429	0.0371539			v11429	0.0330608			v11429	0.0313435			v11429	0.0306612
v1143	94.3163			v1143	84.366			v1143	73.6806			v1143	64.6713			v1143	56.4202			v1143	50.1607
v11430	0.0455943			v11430	0.0382451			v11430	0.0371539			v11430	0.0330608			v11430	0.0313435			v11430	0.0306612
v11431	0.0455943			v11431	0.0382451			v11431	0.0371539			v11431	0.0330608			v11431	0.0313435			v11431	0.0306612
v11432	0.0455943			v11432	0.0382451			v11432	0.0371539			v11432	0.0330608			v11432	0.0313435			v11432	0.0306612
v11433	0.0455943			v11433	0.0382451			v11433	0.0371539			v11433	0.0330608			v11433	0.0313435			v11433	0.0306612
v11434	0.0455943			v11434	0.0382451			v11434	0.0371539			v11434	0.0330608			v11434	0.0313435			v11434	0.0306612
v11435	0.0455943			v11435	0.0382451			v11435	0.0371539			v11435	0.0330608			v11435	0.0313435			v11435	0.0306612
v11436	0.0455943			v11436	0.0382451			v11436	0.0371539			v11436	0.0330608			v11436	0.0313435			v11436	0.0306612
v11437	0.0455943			v11437	0.0382451			v11437	0.0371539			v11437	0.0330608			v11437	0.0313435			v11437	0.0306612
v11438	0.0455943			v11438	0.0382451			v11438	0.0371539			v11438	0.0330608			v11438	0.0313435			v11438	0.0306612
v11439	0.0455943			v11439	0.0382451			v11439	0.0371539			v11439	0.0330608			v11439	0.0313435			v11439	0.0306612
v1144	107.054			v1144	95.56			v1144	83.6739			v1144	73.016			v1144	63.9127			v1144	55.8359
v11440	0.0455943			v11440	0.0382451			v11440	0.0371539			v11440	0.0330608			v11440	0.0313435			v11440	0.0306612
v11441	0.0455943			v11441	0.0382451			v11441	0.0371539			v11441	0.0330608			v11441	0.0313435			v11441	0.0306612
v11442	0.0455943			v11442	0.0382451			v11442	0.0371539			v11442	0.0330608			v11442	0.0313435			v11442	0.0306612
v11443	0.0455943			v11443	0.0382451			v11443	0.0371539			v11443	0.0330608			v11443	0.0313435			v11443	0.0306612
v11444	0.0543555			v11444	0.0464308			v11444	0.0452822			v11444	0.0407618			v11444	0.0389446			v11444	0.0381779
v11445	0.00828781			v11445	0.00828781			v11445	0.00822414			v11445	0.00819054			v11445	0.0076455			v11445	0.00761294
v11446	0.00828781			v11446	0.00828781			v11446	0.00822414			v11446	0.00819054			v11446	0.0076455			v11446	0.00761294
v11447	51.7386			v11447	43.2109			v11447	34.5357			v11447	28.0726			v11447	23.3579			v11447	18.9983
v11448	54.8721			v11448	44.6489			v11448	35.453			v11448	27.5321			v11448	22.1205			v11448	17.7194
v11449	56.7724			v11449	50.7766			v11449	42.3706			v11449	34.2273			v11449	28.7186			v11449	23.7881
v1145	106.147			v1145	93.6339			v1145	83.6157			v1145	73.1822			v1145	64.2412			v1145	55.598
v11450	54.814			v11450	47.8341			v11450	38.393			v11450	30.3746			v11450	25.2387			v11450	20.5917
v11451	41.9992			v11451	35.8774			v11451	28.8153			v11451	23.1757			v11451	19.2095			v11451	15.543
v11452	36.7329			v11452	30.488			v11452	24.3123			v11452	19.5804			v11452	16.2471			v11452	13.0509
v11453	25.4733			v11453	19.8681			v11453	16.5874			v11453	14.1737			v11453	11.9515			v11453	10.1105
v11454	27.8045			v11454	21.488			v11454	17.338			v11454	13.8839			v11454	11.3001			v11454	9.35981
v11455	22.2246			v11455	17.1284			v11455	14.0275			v11455	11.4036			v11455	9.34801			v11455	7.83479
v11456	34.1211			v11456	26.6809			v11456	21.7862			v11456	17.4145			v11456	14.2751			v11456	11.6745
v11457	39.1868			v11457	30.4301			v11457	25.2869			v11457	20.4928			v11457	16.7905			v11457	13.7594
v11458	76.0852			v11458	62.8652			v11458	52.9342			v11458	44.8951			v11458	36.7053			v11458	28.9757
v11459	206.571			v11459	179.985			v11459	155.593			v11459	134.605			v11459	112.508			v11459	90.8649
v1146	113.404			v1146	101.115			v1146	89.1396			v1146	77.3978			v1146	67.1712			v1146	58.6003
v11460	915.069			v11460	801.792			v11460	651.654			v11460	530.876			v11460	419.461			v11460	325.445
v11461	1410.97			v11461	1263			v11461	1032.51			v11461	845.192			v11461	670.682			v11461	527.422
v11462	742.015			v11462	670.415			v11462	575.715			v11462	481.227			v11462	387.909			v11462	307.219
v11463	453.709			v11463	414.909			v11463	349.967			v11463	283.931			v11463	229.168			v11463	185.619
v11464	320.891			v11464	288.479			v11464	240.553			v11464	197.224			v11464	159.462			v11464	129.601
v11465	225.503			v11465	204.593			v11465	169.617			v11465	146.269			v11465	124.435			v11465	103.533
v11466	171.97			v11466	158.795			v11466	140.017			v11466	121.229			v11466	103.625			v11466	86.3213
v11467	142.482			v11467	131.911			v11467	116.804			v11467	101.123			v11467	86.4854			v11467	71.6734
v11468	118.495			v11468	109.612			v11468	96.4896			v11468	83.839			v11468	72.0646			v11468	60.5181
v11469	141.217			v11469	130.987			v11469	116.867			v11469	102.186			v11469	87.1814			v11469	67.0768
v1147	122.962			v1147	108.971			v1147	96.5242			v1147	83.9223			v1147	72.7877			v1147	63.2314
v11470	91.1841			v11470	83.2434			v11470	73.2289			v11470	63.8118			v11470	54.9278			v11470	46.4601
v11471	86.0149			v11471	78.3809			v11471	68.8413			v11471	59.5381			v11471	51.817			v11471	44.314
v11472	83.0718			v11472	75.9948			v11472	66.7317			v11472	58.0565			v11472	50.5289			v11472	44.0887
v11473	84.9133			v11473	77.699			v11473	68.5638			v11473	59.9231			v11473	52.5355			v11473	46.115
v11474	84.7018			v11474	77.7704			v11474	68.2118			v11474	60.2422			v11474	53.2253			v11474	46.7341
v11475	117.73			v11475	104.743			v11475	92.6256			v11475	81.2021			v11475	71.7999			v11475	62.7184
v11476	153.694			v11476	137.798			v11476	121.257			v11476	106.4			v11476	92.6261			v11476	79.6474
v11477	162.861			v11477	144.396			v11477	128.529			v11477	113.681			v11477	98.8948			v11477	84.1728
v11478	158.475			v11478	140.043			v11478	124.455			v11478	109.995			v11478	95.6807			v11478	81.0422
v11479	149.795			v11479	133.557			v11479	119.449			v11479	105.607			v11479	92.6562			v11479	79.6158
v1148	132.305			v1148	116.905			v1148	104.019			v1148	90.3763			v1148	78.5273			v1148	67.6534
v11480	145.38			v11480	133.096			v11480	118.643			v11480	104.616			v11480	92.3987			v11480	79.2325
v11481	145.883			v11481	133.329			v11481	118.597			v11481	104.575			v11481	91.5732			v11481	78.792
v11482	150.659			v11482	138.167			v11482	122.366			v11482	107.786			v11482	94.5658			v11482	80.9997
v11483	155.504			v11483	140.811			v11483	123.719			v11483	108.552			v11483	94.6963			v11483	79.4255
v11484	148.513			v11484	134.521			v11484	118.289			v11484	103.533			v11484	90.0775			v11484	75.452
v11485	123.001			v11485	111.492			v11485	99.3585			v11485	88.0599			v11485	77.1419			v11485	65.14
v11486	114.948			v11486	104.044			v11486	92.7769			v11486	82.9323			v11486	72.7905			v11486	61.6058
v11487	94.1228			v11487	87.2256			v11487	78.6892			v11487	70.8944			v11487	62.4577			v11487	54.1471
v11488	82.9552			v11488	76.3904			v11488	69.6128			v11488	63.3363			v11488	56.4916			v11488	49.2264
v11489	80.1866			v11489	74.0567			v11489	67.298			v11489	61.075			v11489	54.2871			v11489	47.3067
v1149	124.422			v1149	112.316			v1149	101.704			v1149	90.1943			v1149	79.2159			v1149	68.9695
v11490	76.8561			v11490	71.0229			v11490	64.91			v11490	59.255			v11490	52.826			v11490	45.8434
v11491	86.0615			v11491	79.0479			v11491	71.0392			v11491	63.6542			v11491	50.5447			v11491	43.6816
v11492	88.3212			v11492	81.3787			v11492	72.8156			v11492	65.6133			v11492	52.1496			v11492	44.9911
v11493	85.5044			v11493	78.9391			v11493	70.513			v11493	63.5681			v11493	50.8452			v11493	43.8651
v11494	84.0101			v11494	77.0691			v11494	69.3172			v11494	61.757			v11494	49.8364			v11494	42.9631
v11495	83.7187			v11495	76.5661			v11495	68.8106			v11495	61.2695			v11495	49.2405			v11495	42.5399
v11496	74.2284			v11496	67.3535			v11496	61.0459			v11496	55.5859			v11496	49.4194			v11496	42.8654
v11497	74.568			v11497	68.0646			v11497	61.5611			v11497	55.6791			v11497	49.6313			v11497	42.8132
v11498	73.079			v11498	65.4949			v11498	59.2221			v11498	53.7263			v11498	47.8818			v11498	41.1728
v11499	66.692			v11499	60.0903			v11499	54.8316			v11499	50.226			v11499	44.7957			v11499	38.521
v115	52.3768			v115	48.5818			v115	43.7644			v115	39.2469			v115	34.423			v115	30.4658
v1150	116.394			v1150	105.365			v1150	95.3414			v1150	84.59			v1150	74.7973			v1150	66.1141
v11500	67.2101			v11500	60.331			v11500	54.5292			v11500	49.3198			v11500	43.8386			v11500	37.5452
v11501	60.381			v11501	54.5167			v11501	49.0588			v11501	44.3073			v11501	39.3913			v11501	33.7343
v11502	57.7218			v11502	52.1073			v11502	46.8485			v11502	42.4329			v11502	37.8623			v11502	32.2893
v11503	72.1347			v11503	68.2664			v11503	46.5709			v11503	38.9108			v11503	34.8979			v11503	29.669
v11504	72.4031			v11504	67.4464			v11504	45.4821			v11504	38.4445			v11504	33.8415			v11504	28.996
v11505	47.9442			v11505	43.6278			v11505	40.0657			v11505	36.0404			v11505	31.8777			v11505	27.4147
v11506	52.6266			v11506	48.7568			v11506	44.6699			v11506	40.2626			v11506	35.5801			v11506	30.7821
v11507	66.1705			v11507	61.7586			v11507	56.8655			v11507	42.7843			v11507	35.7057			v11507	30.7853
v11508	87.1607			v11508	76.6357			v11508	67.9752			v11508	52.2364			v11508	44.6007			v11508	36.3105
v11509	60.5569			v11509	55.5669			v11509	46.3219			v11509	39.2082			v11509	34.209			v11509	29.4808
v1151	118.192			v1151	106.624			v1151	96.3646			v1151	85.481			v1151	75.6813			v1151	65.8791
v11510	61.9946			v11510	56.6315			v11510	47.2761			v11510	40.2552			v11510	34.84			v11510	29.8986
v11511	74.767			v11511	67.2335			v11511	56.0257			v11511	44.1126			v11511	36.6725			v11511	30.6131
v11512	69.7473			v11512	63.5659			v11512	54.0248			v11512	44.8295			v11512	37.9971			v11512	31.5646
v11513	70.1588			v11513	64.7538			v11513	54.9174			v11513	45.3041			v11513	38.0205			v11513	31.833
v11514	80.3237			v11514	73.9681			v11514	65.6157			v11514	56.1682			v11514	47.697			v11514	39.6053
v11515	178.867			v11515	160.287			v11515	136.196			v11515	111.249			v11515	93.0573			v11515	76.5691
v11516	264.686			v11516	235.792			v11516	196.542			v11516	164.913			v11516	135.839			v11516	112.375
v11517	380.186			v11517	351.847			v11517	308.294			v11517	273.739			v11517	241.163			v11517	212.864
v11518	270.819			v11518	249.323			v11518	219.358			v11518	196.916			v11518	177.641			v11518	123.229
v11519	0.304648			v11519	0.177719			v11519	0.170789			v11519	0.159942			v11519	0.139115			v11519	0.119029
v1152	128.415			v1152	116.076			v1152	104.755			v1152	93.2658			v1152	82.8072			v1152	72.8667
v11520	0.334651			v11520	0.199163			v11520	0.189017			v11520	0.176			v11520	0.152943			v11520	0.129055
v11521	0.334651			v11521	0.199163			v11521	0.189017			v11521	0.176			v11521	0.152943			v11521	0.129055
v11522	0.318464			v11522	0.187372			v11522	0.179694			v11522	0.167869			v11522	0.146744			v11522	0.123299
v11523	0.318464			v11523	0.187372			v11523	0.179694			v11523	0.167869			v11523	0.146744			v11523	0.123299
v11524	0.318464			v11524	0.187372			v11524	0.179694			v11524	0.167869			v11524	0.146744			v11524	0.123299
v11525	0.270086			v11525	0.177719			v11525	0.170789			v11525	0.159942			v11525	0.139115			v11525	0.119029
v11526	0.270086			v11526	0.177719			v11526	0.170789			v11526	0.159942			v11526	0.139115			v11526	0.119029
v11527	0.267538			v11527	0.175325			v11527	0.168395			v11527	0.15749			v11527	0.136766			v11527	0.118407
v11528	0.267538			v11528	0.175325			v11528	0.168395			v11528	0.15749			v11528	0.136766			v11528	0.118407
v11529	0.267538			v11529	0.175325			v11529	0.168395			v11529	0.15749			v11529	0.136766			v11529	0.118407
v1153	133.622			v1153	120.932			v1153	109.218			v1153	97.4685			v1153	86.5228			v1153	75.9514
v11530	0.263878			v11530	0.171549			v11530	0.163495			v11530	0.152185			v11530	0.131057			v11530	0.118357
v11531	0.263878			v11531	0.171549			v11531	0.163495			v11531	0.152185			v11531	0.131057			v11531	0.118357
v11532	0.290525			v11532	0.194637			v11532	0.186323			v11532	0.174263			v11532	0.151991			v11532	0.133188
v11533	0.290525			v11533	0.194637			v11533	0.186323			v11533	0.174263			v11533	0.151991			v11533	0.133188
v11534	0.290525			v11534	0.194637			v11534	0.186323			v11534	0.174263			v11534	0.151991			v11534	0.133188
v11535	0.305961			v11535	0.206576			v11535	0.196195			v11535	0.182302			v11535	0.158395			v11535	0.138872
v11536	0.305961			v11536	0.206576			v11536	0.196195			v11536	0.182302			v11536	0.158395			v11536	0.138872
v11537	0.305961			v11537	0.206576			v11537	0.196195			v11537	0.182302			v11537	0.158395			v11537	0.138872
v11538	0.136031			v11538	0.109336			v11538	0.103677			v11538	0.095713			v11538	0.0838204			v11538	0.0744393
v11539	28.0077			v11539	26.0113			v11539	23.1197			v11539	20.5928			v11539	18.0991			v11539	15.6846
v1154	124.5			v1154	112.765			v1154	103.112			v1154	91.8094			v1154	82.6096			v1154	73.0789
v11540	0.186391			v11540	0.109336			v11540	0.103677			v11540	0.095713			v11540	0.0838204			v11540	0.0744393
v11541	46.975			v11541	42.4729			v11541	37.2413			v11541	32.9324			v11541	28.7895			v11541	24.5559
v11542	0.186391			v11542	0.109336			v11542	0.103677			v11542	0.095713			v11542	0.0838204			v11542	0.0744393
v11543	104.565			v11543	92.9276			v11543	77.8229			v11543	66.0796			v11543	57.3311			v11543	47.321
v11544	0.186391			v11544	0.109336			v11544	0.103677			v11544	0.095713			v11544	0.0838204			v11544	0.0744393
v11545	131.48			v11545	117.161			v11545	98.7567			v11545	85.0612			v11545	72.793			v11545	61.0247
v11546	0.186391			v11546	0.109336			v11546	0.103677			v11546	0.095713			v11546	0.0838204			v11546	0.0744393
v11547	135.21			v11547	120.611			v11547	102.362			v11547	87.701			v11547	75.8838			v11547	63.5341
v11548	0.186391			v11548	0.109336			v11548	0.103677			v11548	0.095713			v11548	0.0838204			v11548	0.0744393
v11549	81.0017			v11549	74.1033			v11549	66.258			v11549	59.685			v11549	53.0353			v11549	46.6745
v1155	112.512			v1155	102.048			v1155	93.2809			v1155	83.5436			v1155	74.4719			v1155	66.61
v11550	0.186391			v11550	0.109336			v11550	0.103677			v11550	0.095713			v11550	0.0838204			v11550	0.0744393
v11551	61.1653			v11551	57.1871			v11551	52.5603			v11551	47.9414			v11551	43.3122			v11551	38.7128
v11552	0.186391			v11552	0.109336			v11552	0.103677			v11552	0.095713			v11552	0.0838204			v11552	0.0744393
v11553	52.2691			v11553	48.8938			v11553	45.0109			v11553	41.0608			v11553	37.0855			v11553	32.7765
v11554	0.186391			v11554	0.109336			v11554	0.103677			v11554	0.095713			v11554	0.0838204			v11554	0.0744393
v11555	39.1469			v11555	36.4249			v11555	33.5694			v11555	30.6916			v11555	27.7285			v11555	24.6106
v11556	0.186391			v11556	0.109336			v11556	0.103677			v11556	0.095713			v11556	0.0838204			v11556	0.0744393
v11557	30.9514			v11557	29.0227			v11557	27.1496			v11557	24.8322			v11557	22.3434			v11557	19.8419
v11558	28.0421			v11558	26.4538			v11558	24.8036			v11558	22.7435			v11558	20.6575			v11558	18.339
v11559	23.8367			v11559	22.5338			v11559	21.0835			v11559	19.283			v11559	17.3728			v11559	15.4769
v1156	118.73			v1156	107.924			v1156	99.1259			v1156	88.3281			v1156	79.1352			v1156	68.9967
v11560	0.186391			v11560	0.109336			v11560	0.103677			v11560	0.095713			v11560	0.0838204			v11560	0.0744393
v11561	21.9859			v11561	20.5891			v11561	18.7984			v11561	17.1085			v11561	15.3974			v11561	13.7896
v11562	0.169804			v11562	0.0988755			v11562	0.0943693			v11562	0.0868939			v11562	0.0756638			v11562	0.0666578
v11563	21.0382			v11563	19.645			v11563	17.8516			v11563	16.2186			v11563	14.528			v11563	13.0248
v11564	20.4007			v11564	19.0881			v11564	17.4061			v11564	15.8962			v11564	14.2743			v11564	12.7969
v11565	0.218681			v11565	0.133478			v11565	0.127129			v11565	0.11824			v11565	0.103023			v11565	0.0888957
v11566	18.4595			v11566	17.3803			v11566	16.1603			v11566	14.6303			v11566	13.2341			v11566	12.0716
v11567	0.131238			v11567	0.0796794			v11567	0.0784589			v11567	0.0716613			v11567	0.0630398			v11567	0.0557642
v11568	18.9498			v11568	17.7706			v11568	16.5071			v11568	14.9525			v11568	13.5019			v11568	12.2914
v11569	0.131238			v11569	0.0796794			v11569	0.0784589			v11569	0.0716613			v11569	0.0630398			v11569	0.0557642
v1157	117.872			v1157	106.945			v1157	97.6086			v1157	87.5727			v1157	78.1619			v1157	68.0671
v11570	19.303			v11570	18.1819			v11570	16.8574			v11570	15.3178			v11570	13.9628			v11570	12.637
v11571	0.131238			v11571	0.0796794			v11571	0.0784589			v11571	0.0716613			v11571	0.0630398			v11571	0.0557642
v11572	22.8192			v11572	21.4541			v11572	19.7775			v11572	17.9357			v11572	16.2641			v11572	14.4593
v11573	0.131238			v11573	0.0796794			v11573	0.0784589			v11573	0.0716613			v11573	0.0630398			v11573	0.0557642
v11574	32.729			v11574	30.3155			v11574	28.0089			v11574	25.3416			v11574	22.944			v11574	20.5726
v11575	46.555			v11575	42.9017			v11575	39.074			v11575	34.7369			v11575	30.9596			v11575	27.0611
v11576	55.7163			v11576	51.4842			v11576	46.9537			v11576	42.0173			v11576	37.5867			v11576	32.6795
v11577	65.9232			v11577	60.8235			v11577	55.2403			v11577	49.6659			v11577	44.0388			v11577	37.9839
v11578	63.0427			v11578	58.7349			v11578	53.2254			v11578	48.2585			v11578	42.8325			v11578	37.1513
v11579	63.6071			v11579	58.8259			v11579	53.0935			v11579	48.1455			v11579	42.6943			v11579	37.4819
v1158	124.689			v1158	113.052			v1158	102.845			v1158	91.928			v1158	81.3423			v1158	71.0783
v11580	63.7326			v11580	58.7239			v11580	53.3205			v11580	47.9563			v11580	42.8687			v11580	37.3529
v11581	0.269836			v11581	0.177406			v11581	0.17053			v11581	0.159909			v11581	0.139105			v11581	0.122547
v11582	68.517			v11582	63.3992			v11582	57.2534			v11582	51.3799			v11582	45.6255			v11582	40.1219
v11583	0.269836			v11583	0.177406			v11583	0.17053			v11583	0.159909			v11583	0.139105			v11583	0.122547
v11584	85.3863			v11584	78.3482			v11584	66.9195			v11584	57.5426			v11584	50.3392			v11584	43.9096
v11585	0.269836			v11585	0.177406			v11585	0.17053			v11585	0.159909			v11585	0.139105			v11585	0.122547
v11586	84.8838			v11586	78.514			v11586	67.0297			v11586	57.8099			v11586	51.1274			v11586	44.5762
v11587	0.284707			v11587	0.18854			v11587	0.179804			v11587	0.167353			v11587	0.145113			v11587	0.128025
v11588	83.6323			v11588	77.2119			v11588	65.3169			v11588	56.6572			v11588	49.9348			v11588	43.714
v11589	0.284707			v11589	0.18854			v11589	0.179804			v11589	0.167353			v11589	0.145113			v11589	0.128025
v1159	124.811			v1159	113.283			v1159	103.394			v1159	92.8206			v1159	82.3291			v1159	72.6554
v11590	87.9642			v11590	79.4562			v11590	68.036			v11590	58.2324			v11590	50.5394			v11590	43.6846
v11591	0.507805			v11591	0.396886			v11591	0.387877			v11591	0.369554			v11591	0.341508			v11591	0.3047
v11592	92.6917			v11592	83.3926			v11592	71.1468			v11592	61.2238			v11592	53.3697			v11592	45.8964
v11593	0.507805			v11593	0.396886			v11593	0.387877			v11593	0.369554			v11593	0.341508			v11593	0.3047
v11594	101.221			v11594	89.5779			v11594	75.7567			v11594	65.1766			v11594	56.3239			v11594	48.8045
v11595	0.583747			v11595	0.466933			v11595	0.457652			v11595	0.436933			v11595	0.354991			v11595	0.3047
v11596	97.0233			v11596	87.091			v11596	74.4056			v11596	64.4013			v11596	56.2925			v11596	48.7843
v11597	0.352808			v11597	0.250746			v11597	0.241737			v11597	0.227			v11597	0.153714			v11597	0.128025
v11598	84.1487			v11598	75.9729			v11598	67.3987			v11598	60.3424			v11598	53.0094			v11598	47.1419
v11599	76.2766			v11599	69.3555			v11599	62.2744			v11599	55.393			v11599	49.5373			v11599	43.7565
v116	34.0114			v116	31.6175			v116	28.7227			v116	26.1653			v116	23.4947			v116	21.1432
v1160	139.109			v1160	125.836			v1160	114.781			v1160	102.182			v1160	90.771			v1160	80.0749
v11600	0.646818			v11600	0.531581			v11600	0.524976			v11600	0.501372			v11600	0.414973			v11600	0.314163
v11601	67.5189			v11601	62.1766			v11601	56.0605			v11601	50.7495			v11601	45.553			v11601	40.4002
v11602	0.646818			v11602	0.531581			v11602	0.524976			v11602	0.501372			v11602	0.414973			v11602	0.314163
v11603	53.0241			v11603	48.6234			v11603	43.5648			v11603	39.3117			v11603	35.7411			v11603	31.9847
v11604	0.408477			v11604	0.307804			v11604	0.301387			v11604	0.284081			v11604	0.206079			v11604	0.137307
v11605	51.3577			v11605	46.8619			v11605	42.1371			v11605	38.1699			v11605	34.5733			v11605	30.9275
v11606	0.408477			v11606	0.307804			v11606	0.301387			v11606	0.284081			v11606	0.206079			v11606	0.137307
v11607	48.9704			v11607	44.7661			v11607	40.5757			v11607	37.1186			v11607	33.8207			v11607	30.3175
v11608	0.408477			v11608	0.307804			v11608	0.301387			v11608	0.284081			v11608	0.206079			v11608	0.137307
v11609	53.1974			v11609	47.856			v11609	43.1243			v11609	39.1784			v11609	35.1706			v11609	31.2342
v1161	133.628			v1161	121.883			v1161	110.484			v1161	99.0948			v1161	88.2157			v1161	78.3949
v11610	0.408477			v11610	0.307804			v11610	0.301387			v11610	0.284081			v11610	0.206079			v11610	0.137307
v11611	62.416			v11611	55.8584			v11611	49.5154			v11611	44.6088			v11611	39.5542			v11611	34.7466
v11612	0.329202			v11612	0.237002			v11612	0.232578			v11612	0.219226			v11612	0.14826			v11612	0.125038
v11613	77.6411			v11613	68.9298			v11613	60.9479			v11613	53.9643			v11613	47.836			v11613	41.1228
v11614	0.35127			v11614	0.256086			v11614	0.251524			v11614	0.237621			v11614	0.164171			v11614	0.139966
v11615	92.8331			v11615	83.21			v11615	74.2416			v11615	66.1732			v11615	58.0794			v11615	49.9953
v11616	0.35127			v11616	0.256086			v11616	0.251524			v11616	0.237621			v11616	0.164171			v11616	0.139966
v11617	154.376			v11617	135.444			v11617	120.205			v11617	105.624			v11617	92.6452			v11617	79.5618
v11618	0.35127			v11618	0.256086			v11618	0.251524			v11618	0.237621			v11618	0.164171			v11618	0.139966
v11619	295.682			v11619	271.891			v11619	236.055			v11619	133.336			v11619	115.144			v11619	97.3294
v1162	111.043			v1162	101.117			v1162	91.9371			v1162	83.098			v1162	74.0057			v1162	65.3455
v11620	0.35127			v11620	0.256086			v11620	0.251524			v11620	0.237621			v11620	0.164171			v11620	0.139966
v11621	144.73			v11621	129.121			v11621	115.268			v11621	101.938			v11621	88.577			v11621	76.5705
v11622	0.35127			v11622	0.256086			v11622	0.251524			v11622	0.237621			v11622	0.164171			v11622	0.139966
v11623	75.2151			v11623	68.9638			v11623	62.447			v11623	56.9161			v11623	50.8451			v11623	45.554
v11624	0.233895			v11624	0.159679			v11624	0.15703			v11624	0.15271			v11624	0.117755			v11624	0.100703
v11625	194.621			v11625	188.227			v11625	177.988			v11625	145.489			v11625	91.6396			v11625	82.7885
v11626	0.217549			v11626	0.1462			v11626	0.143657			v11626	0.139509			v11626	0.105995			v11626	0.0897099
v11627	180.794			v11627	175.131			v11627	166.351			v11627	135.711			v11627	84.5301			v11627	77.7809
v11628	0.340014			v11628	0.250491			v11628	0.246979			v11628	0.233294			v11628	0.187938			v11628	0.125104
v11629	43.4572			v11629	40.9637			v11629	37.5406			v11629	34.6428			v11629	31.3591			v11629	28.5526
v1163	83.4636			v1163	75.5295			v1163	68.3521			v1163	61.7493			v1163	55.0525			v1163	48.3098
v11630	0.340014			v11630	0.250491			v11630	0.246979			v11630	0.233294			v11630	0.187938			v11630	0.125104
v11631	33.5636			v11631	31.682			v11631	28.9349			v11631	26.7248			v11631	23.9681			v11631	21.1705
v11632	0.318419			v11632	0.231879			v11632	0.228485			v11632	0.215341			v11632	0.17155			v11632	0.11127
v11633	32.9831			v11633	30.9092			v11633	28.1328			v11633	25.9642			v11633	23.1595			v11633	20.5383
v11634	0.318419			v11634	0.231879			v11634	0.228485			v11634	0.215341			v11634	0.17155			v11634	0.11127
v11635	33.6483			v11635	31.9502			v11635	29.3763			v11635	27.2489			v11635	24.4598			v11635	21.8563
v11636	0.318419			v11636	0.231879			v11636	0.228485			v11636	0.215341			v11636	0.17155			v11636	0.11127
v11637	38.1984			v11637	36.2961			v11637	33.6393			v11637	31.3516			v11637	28.1446			v11637	25.4222
v11638	0.334991			v11638	0.245345			v11638	0.23998			v11638	0.22516			v11638	0.179825			v11638	0.116182
v11639	44.0429			v11639	41.5009			v11639	37.9182			v11639	34.7311			v11639	30.8024			v11639	27.8074
v1164	61.2474			v1164	55.7161			v1164	50.8173			v1164	45.7959			v1164	40.948			v1164	36.8428
v11640	0.334991			v11640	0.245345			v11640	0.23998			v11640	0.22516			v11640	0.179825			v11640	0.116182
v11641	38.2953			v11641	36.2382			v11641	33.3716			v11641	30.5364			v11641	27.2229			v11641	24.3822
v11642	0.370013			v11642	0.276536			v11642	0.270807			v11642	0.254297			v11642	0.201375			v11642	0.130522
v11643	0.225597			v11643	0.151635			v11643	0.147686			v11643	0.142031			v11643	0.105804			v11643	0.0896037
v11644	0.375118			v11644	0.265152			v11644	0.260072			v11644	0.252658			v11644	0.197691			v11644	0.129838
v11645	0.375118			v11645	0.265152			v11645	0.260072			v11645	0.252658			v11645	0.197691			v11645	0.129838
v11646	0.531166			v11646	0.405858			v11646	0.400454			v11646	0.391822			v11646	0.329226			v11646	0.246626
v11647	0.639826			v11647	0.476925			v11647	0.467102			v11647	0.457811			v11647	0.389239			v11647	0.296635
v11648	0.639826			v11648	0.476925			v11648	0.467102			v11648	0.457811			v11648	0.389239			v11648	0.296635
v11649	0.639826			v11649	0.476925			v11649	0.467102			v11649	0.457811			v11649	0.389239			v11649	0.296635
v1165	81.3899			v1165	74.2752			v1165	62.372			v1165	56.0773			v1165	50.0457			v1165	45.0074
v11650	0.632178			v11650	0.469944			v11650	0.460115			v11650	0.449559			v11650	0.381362			v11650	0.293651
v11651	0.669128			v11651	0.501931			v11651	0.487821			v11651	0.475925			v11651	0.405032			v11651	0.31448
v11652	0.669128			v11652	0.501931			v11652	0.487821			v11652	0.475925			v11652	0.405032			v11652	0.31448
v11653	0.669128			v11653	0.501931			v11653	0.487821			v11653	0.475925			v11653	0.405032			v11653	0.31448
v11654	43.2956			v11654	40.829			v11654	36.7001			v11654	32.1179			v11654	28.7064			v11654	26.5727
v11655	0.519628			v11655	0.372536			v11655	0.359981			v11655	0.35105			v11655	0.323323			v11655	0.26649
v11656	44.607			v11656	41.9372			v11656	37.7965			v11656	33.2058			v11656	29.9537			v11656	27.3687
v11657	0.497848			v11657	0.355197			v11657	0.344406			v11657	0.338106			v11657	0.311582			v11657	0.256395
v11658	56.0535			v11658	51.4194			v11658	46.3797			v11658	40.9071			v11658	37.0022			v11658	33.9181
v11659	0.497848			v11659	0.355197			v11659	0.344406			v11659	0.338106			v11659	0.311582			v11659	0.256395
v1166	78.2706			v1166	72.0254			v1166	59.7973			v1166	54.0918			v1166	48.3652			v1166	43.3817
v11660	60.712			v11660	56.1475			v11660	51.7924			v11660	47.3295			v11660	42.854			v11660	38.9845
v11661	0.497848			v11661	0.355197			v11661	0.344406			v11661	0.338106			v11661	0.311582			v11661	0.256395
v11662	101.413			v11662	94.6564			v11662	87.9627			v11662	81.1762			v11662	74.7894			v11662	68.2334
v11663	114.482			v11663	105.692			v11663	97.1788			v11663	89.6455			v11663	81.2886			v11663	74.582
v11664	105.886			v11664	99.3345			v11664	92.6398			v11664	86.1199			v11664	78.7729			v11664	72.0213
v11665	0.141664			v11665	0.118129			v11665	0.113451			v11665	0.110221			v11665	0.0991381			v11665	0.0903627
v11666	0.1532			v11666	0.128673			v11666	0.123791			v11666	0.120421			v11666	0.108063			v11666	0.0996526
v11667	0.138287			v11667	0.114893			v11667	0.110214			v11667	0.107024			v11667	0.0955052			v11667	0.0880282
v11668	0.117762			v11668	0.0957768			v11668	0.0913018			v11668	0.088489			v11668	0.0797278			v11668	0.0751339
v11669	0.117762			v11669	0.0957768			v11669	0.0913018			v11669	0.088489			v11669	0.0797278			v11669	0.0751339
v1167	83.5322			v1167	76.5805			v1167	64.0932			v1167	57.7745			v1167	51.7357			v1167	46.3624
v11670	0.0780044			v11670	0.0679379			v11670	0.0640731			v11670	0.0616558			v11670	0.0592484			v11670	0.0579212
v11671	0.0589982			v11671	0.0494615			v11671	0.0458002			v11671	0.0435101			v11671	0.0412294			v11671	0.0399721
v11672	0.0589982			v11672	0.0494615			v11672	0.0458002			v11672	0.0435101			v11672	0.0412294			v11672	0.0399721
v11673	0.046834			v11673	0.0378616			v11673	0.0368155			v11673	0.0347111			v11673	0.0328372			v11673	0.0317375
v11674	0.0351104			v11674	0.0349621			v11674	0.0340667			v11674	0.0321061			v11674	0.0303939			v11674	0.0294894
v11675	0.0234608			v11675	0.0234585			v11675	0.0233198			v11675	0.0225629			v11675	0.0213198			v11675	0.0206008
v11676	0.0177546			v11676	0.0177545			v11676	0.0177545			v11676	0.0173292			v11676	0.0170093			v11676	0.016404
v11677	0.0155167			v11677	0.0155167			v11677	0.0155167			v11677	0.0151269			v11677	0.0148336			v11677	0.0142788
v11678	0.0057447			v11678	0.0057447			v11678	0.0057447			v11678	0.00549663			v11678	0.00549005			v11678	0.00545255
v11679	0.00317419			v11679	0.00317419			v11679	0.00317419			v11679	0.00317419			v11679	0.0031738			v11679	0.00315397
v1168	86.2053			v1168	78.6968			v1168	66.4815			v1168	59.0696			v1168	52.8992			v1168	47.7894
v11680	0.00317419			v11680	0.00317419			v11680	0.00317419			v11680	0.00317419			v11680	0.0031738			v11680	0.00315397
v11681	0.00218634			v11681	0.00218634			v11681	0.00218634			v11681	0.00218634			v11681	0.00218634			v11681	0.00217016
v11682	0.00142197			v11682	0.00142197			v11682	0.00142197			v11682	0.00142197			v11682	0.00142197			v11682	0.00140984
v11683	0.00142197			v11683	0.00142197			v11683	0.00142197			v11683	0.00142197			v11683	0.00142197			v11683	0.00140984
v11684	0.00142197			v11684	0.00142197			v11684	0.00142197			v11684	0.00142197			v11684	0.00142197			v11684	0.00140984
v11685	0.000787913			v11685	0.000787913			v11685	0.000787913			v11685	0.000787913			v11685	0.000787913			v11685	0.000787913
v11686	0.000787913			v11686	0.000787913			v11686	0.000787913			v11686	0.000787913			v11686	0.000787913			v11686	0.000787913
v11687	0.000787913			v11687	0.000787913			v11687	0.000787913			v11687	0.000787913			v11687	0.000787913			v11687	0.000787913
v11688	0.000787913			v11688	0.000787913			v11688	0.000787913			v11688	0.000787913			v11688	0.000787913			v11688	0.000787913
v11689	4.00994e-05			v11689	4.00994e-05			v11689	4.00994e-05			v11689	4.00994e-05			v11689	4.00994e-05			v11689	4.00994e-05
v1169	74.5224			v1169	67.322			v1169	61.995			v1169	57.0567			v1169	52.278			v1169	47.407
v11690	4.00994e-05			v11690	4.00994e-05			v11690	4.00994e-05			v11690	4.00994e-05			v11690	4.00994e-05			v11690	4.00994e-05
v11691	4.00994e-05			v11691	4.00994e-05			v11691	4.00994e-05			v11691	4.00994e-05			v11691	4.00994e-05			v11691	4.00994e-05
v11692	4.00994e-05			v11692	4.00994e-05			v11692	4.00994e-05			v11692	4.00994e-05			v11692	4.00994e-05			v11692	4.00994e-05
v11693	4.00994e-05			v11693	4.00994e-05			v11693	4.00994e-05			v11693	4.00994e-05			v11693	4.00994e-05			v11693	4.00994e-05
v11694	4.00994e-05			v11694	4.00994e-05			v11694	4.00994e-05			v11694	4.00994e-05			v11694	4.00994e-05			v11694	4.00994e-05
v11695	4.00994e-05			v11695	4.00994e-05			v11695	4.00994e-05			v11695	4.00994e-05			v11695	4.00994e-05			v11695	4.00994e-05
v11696	4.00994e-05			v11696	4.00994e-05			v11696	4.00994e-05			v11696	4.00994e-05			v11696	4.00994e-05			v11696	4.00994e-05
v11697	4.00994e-05			v11697	4.00994e-05			v11697	4.00994e-05			v11697	4.00994e-05			v11697	4.00994e-05			v11697	4.00994e-05
v11698	4.00994e-05			v11698	4.00994e-05			v11698	4.00994e-05			v11698	4.00994e-05			v11698	4.00994e-05			v11698	4.00994e-05
v11699	4.00994e-05			v11699	4.00994e-05			v11699	4.00994e-05			v11699	4.00994e-05			v11699	4.00994e-05			v11699	4.00994e-05
v117	26.5806			v117	24.748			v117	22.6813			v117	20.676			v117	18.2925			v117	16.5373
v1170	72.288			v1170	65.1565			v1170	59.9392			v1170	54.9811			v1170	50.2359			v1170	45.8761
v11700	4.00994e-05			v11700	4.00994e-05			v11700	4.00994e-05			v11700	4.00994e-05			v11700	4.00994e-05			v11700	4.00994e-05
v11701	4.00994e-05			v11701	4.00994e-05			v11701	4.00994e-05			v11701	4.00994e-05			v11701	4.00994e-05			v11701	4.00994e-05
v11702	4.00994e-05			v11702	4.00994e-05			v11702	4.00994e-05			v11702	4.00994e-05			v11702	4.00994e-05			v11702	4.00994e-05
v11703	4.00994e-05			v11703	4.00994e-05			v11703	4.00994e-05			v11703	4.00994e-05			v11703	4.00994e-05			v11703	4.00994e-05
v11704	4.00994e-05			v11704	4.00994e-05			v11704	4.00994e-05			v11704	4.00994e-05			v11704	4.00994e-05			v11704	4.00994e-05
v11705	4.00994e-05			v11705	4.00994e-05			v11705	4.00994e-05			v11705	4.00994e-05			v11705	4.00994e-05			v11705	4.00994e-05
v11706	4.00994e-05			v11706	4.00994e-05			v11706	4.00994e-05			v11706	4.00994e-05			v11706	4.00994e-05			v11706	4.00994e-05
v11707	4.00994e-05			v11707	4.00994e-05			v11707	4.00994e-05			v11707	4.00994e-05			v11707	4.00994e-05			v11707	4.00994e-05
v11708	4.00994e-05			v11708	4.00994e-05			v11708	4.00994e-05			v11708	4.00994e-05			v11708	4.00994e-05			v11708	4.00994e-05
v11709	4.00994e-05			v11709	4.00994e-05			v11709	4.00994e-05			v11709	4.00994e-05			v11709	4.00994e-05			v11709	4.00994e-05
v1171	120.013			v1171	107.273			v1171	97.6889			v1171	88.4059			v1171	78.8215			v1171	69.6172
v11710	4.00994e-05			v11710	4.00994e-05			v11710	4.00994e-05			v11710	4.00994e-05			v11710	4.00994e-05			v11710	4.00994e-05
v11711	4.00994e-05			v11711	4.00994e-05			v11711	4.00994e-05			v11711	4.00994e-05			v11711	4.00994e-05			v11711	4.00994e-05
v11712	4.00994e-05			v11712	4.00994e-05			v11712	4.00994e-05			v11712	4.00994e-05			v11712	4.00994e-05			v11712	4.00994e-05
v11713	4.00994e-05			v11713	4.00994e-05			v11713	4.00994e-05			v11713	4.00994e-05			v11713	4.00994e-05			v11713	4.00994e-05
v11714	4.00994e-05			v11714	4.00994e-05			v11714	4.00994e-05			v11714	4.00994e-05			v11714	4.00994e-05			v11714	4.00994e-05
v11715	4.00994e-05			v11715	4.00994e-05			v11715	4.00994e-05			v11715	4.00994e-05			v11715	4.00994e-05			v11715	4.00994e-05
v11716	4.00994e-05			v11716	4.00994e-05			v11716	4.00994e-05			v11716	4.00994e-05			v11716	4.00994e-05			v11716	4.00994e-05
v11717	0.000232766			v11717	0.000232766			v11717	0.000232766			v11717	0.000232766			v11717	0.000232766			v11717	0.000232766
v11718	0.000232766			v11718	0.000232766			v11718	0.000232766			v11718	0.000232766			v11718	0.000232766			v11718	0.000232766
v11719	0.00144834			v11719	0.00144834			v11719	0.00144834			v11719	0.00144834			v11719	0.00144834			v11719	0.00144834
v1172	302.132			v1172	276.501			v1172	249.107			v1172	222.489			v1172	200.309			v1172	176.912
v11720	0.00144834			v11720	0.00144834			v11720	0.00144834			v11720	0.00144834			v11720	0.00144834			v11720	0.00144834
v11721	0.00144834			v11721	0.00144834			v11721	0.00144834			v11721	0.00144834			v11721	0.00144834			v11721	0.00144834
v11722	0.00144834			v11722	0.00144834			v11722	0.00144834			v11722	0.00144834			v11722	0.00144834			v11722	0.00144834
v11723	0.00544515			v11723	0.00427649			v11723	0.00424304			v11723	0.00423557			v11723	0.00419646			v11723	0.00416342
v11724	0.00144834			v11724	0.00144834			v11724	0.00144834			v11724	0.00144834			v11724	0.00144834			v11724	0.00144834
v11725	0.00144834			v11725	0.00144834			v11725	0.00144834			v11725	0.00144834			v11725	0.00144834			v11725	0.00144834
v11726	0.0336964			v11726	0.00542201			v11726	0.005303			v11726	0.00523392			v11726	0.00519166			v11726	0.00514934
v11727	0.066288			v11727	0.00729434			v11727	0.00685927			v11727	0.00677748			v11727	0.00653358			v11727	0.00639065
v11728	0.066288			v11728	0.00729434			v11728	0.00685927			v11728	0.00677748			v11728	0.00653358			v11728	0.00639065
v11729	0.066288			v11729	0.00729434			v11729	0.00685927			v11729	0.00677748			v11729	0.00653358			v11729	0.00639065
v1173	410.868			v1173	372.376			v1173	333.563			v1173	292.902			v1173	260.355			v1173	220.417
v11730	0.066288			v11730	0.00729434			v11730	0.00685927			v11730	0.00677748			v11730	0.00653358			v11730	0.00639065
v11731	0.066288			v11731	0.00729434			v11731	0.00685927			v11731	0.00677748			v11731	0.00653358			v11731	0.00639065
v11732	0.066288			v11732	0.00729434			v11732	0.00685927			v11732	0.00677748			v11732	0.00653358			v11732	0.00639065
v11733	0.066288			v11733	0.00729434			v11733	0.00685927			v11733	0.00677748			v11733	0.00653358			v11733	0.00639065
v11734	0.0792786			v11734	0.0129108			v11734	0.0112446			v11734	0.0110043			v11734	0.0106945			v11734	0.0103675
v11735	0.0792786			v11735	0.0129108			v11735	0.0112446			v11735	0.0110043			v11735	0.0106945			v11735	0.0103675
v11736	0.0792786			v11736	0.0129108			v11736	0.0112446			v11736	0.0110043			v11736	0.0106945			v11736	0.0103675
v11737	0.0792786			v11737	0.0129108			v11737	0.0112446			v11737	0.0110043			v11737	0.0106945			v11737	0.0103675
v11738	0.0792786			v11738	0.0129108			v11738	0.0112446			v11738	0.0110043			v11738	0.0106945			v11738	0.0103675
v11739	0.0792786			v11739	0.0129108			v11739	0.0112446			v11739	0.0110043			v11739	0.0106945			v11739	0.0103675
v1174	737.901			v1174	642.306			v1174	558.443			v1174	488.89			v1174	420.58			v1174	337.803
v11740	0.0792786			v11740	0.0129108			v11740	0.0112446			v11740	0.0110043			v11740	0.0106945			v11740	0.0103675
v11741	0.00716079			v11741	0.00716079			v11741	0.00627746			v11741	0.00627746			v11741	0.006143			v11741	0.00614203
v11742	43.4576			v11742	41.0695			v11742	38.074			v11742	35.1888			v11742	32.6331			v11742	29.2442
v11743	44.0455			v11743	41.6439			v11743	38.6345			v11743	35.6894			v11743	33.0041			v11743	29.572
v11744	39.8952			v11744	38.3556			v11744	36.0043			v11744	33.6479			v11744	30.9709			v11744	27.8943
v11745	38.4134			v11745	36.9336			v11745	34.6772			v11745	32.3067			v11745	30.078			v11745	27.4319
v11746	35.3564			v11746	33.9591			v11746	31.7163			v11746	29.6484			v11746	27.5552			v11746	25.0069
v11747	31.7329			v11747	30.3217			v11747	28.1882			v11747	26.2113			v11747	24.4351			v11747	22.0856
v11748	40.5903			v11748	38.0445			v11748	34.7995			v11748	32.2025			v11748	29.5204			v11748	26.5095
v11749	42.0066			v11749	38.9371			v11749	35.2785			v11749	32.323			v11749	29.0777			v11749	26.0507
v1175	549.735			v1175	497.308			v1175	453.891			v1175	409.181			v1175	354.005			v1175	285.751
v11750	45.5633			v11750	42.0755			v11750	38.4726			v11750	34.8292			v11750	31.159			v11750	27.6525
v11751	40.8903			v11751	37.8509			v11751	34.4769			v11751	31.1167			v11751	28.5218			v11751	25.2213
v11752	40.0228			v11752	37.0875			v11752	33.9032			v11752	30.6323			v11752	28.0194			v11752	24.6896
v11753	31.7172			v11753	29.9711			v11753	27.4722			v11753	24.7141			v11753	22.7187			v11753	20.4326
v11754	31.7628			v11754	30.0674			v11754	27.9102			v11754	26.085			v11754	23.7559			v11754	20.9903
v11755	31.1147			v11755	29.438			v11755	27.2516			v11755	25.4731			v11755	23.2029			v11755	20.7503
v11756	30.3914			v11756	28.8368			v11756	26.4492			v11756	24.6959			v11756	22.6267			v11756	20.3055
v11757	26.5761			v11757	25.2218			v11757	23.0168			v11757	21.2995			v11757	19.5639			v11757	17.2994
v11758	24.8836			v11758	23.5832			v11758	21.2491			v11758	19.7261			v11758	18.0448			v11758	16.2609
v11759	23.6046			v11759	22.4156			v11759	20.2977			v11759	18.7996			v11759	17.2739			v11759	15.3739
v1176	289.336			v1176	258.071			v1176	229.644			v1176	198.409			v1176	176.192			v1176	150.202
v11760	22.2832			v11760	21.3194			v11760	19.8802			v11760	18.6204			v11760	17.086			v11760	15.5718
v11761	25.8398			v11761	24.1158			v11761	22.1106			v11761	20.3066			v11761	18.6107			v11761	16.7814
v11762	30.2908			v11762	28.4231			v11762	25.9798			v11762	23.8708			v11762	21.898			v11762	19.728
v11763	27.0209			v11763	25.1991			v11763	23.002			v11763	21.0428			v11763	19.5909			v11763	17.6042
v11764	41.8105			v11764	40.4511			v11764	37.4053			v11764	34.2438			v11764	31.2762			v11764	27.0086
v11765	40.5643			v11765	39.2176			v11765	35.9431			v11765	32.6685			v11765	30.0601			v11765	26.0372
v11766	30.1052			v11766	28.7497			v11766	26.1808			v11766	23.5792			v11766	21.4992			v11766	19.4153
v11767	36.4218			v11767	34.1007			v11767	30.7839			v11767	28.1249			v11767	25.6524			v11767	22.9643
v11768	102.201			v11768	97.7858			v11768	76.497			v11768	65.0383			v11768	59.0288			v11768	47.8074
v11769	68.5572			v11769	65.0175			v11769	59.6179			v11769	54.8658			v11769	50.0969			v11769	44.1466
v1177	97.5957			v1177	87.9106			v1177	78.1762			v1177	69.0907			v1177	60.5313			v1177	52.7142
v11770	103.907			v11770	99.2121			v11770	91.7241			v11770	85.7434			v11770	79.0939			v11770	70.8803
v11771	145.921			v11771	138.652			v11771	121.85			v11771	112.464			v11771	102.967			v11771	93.3175
v11772	0.0563578			v11772	0.0534911			v11772	0.050055			v11772	0.0490392			v11772	0.0485056			v11772	0.0462418
v11773	0.0563578			v11773	0.0534911			v11773	0.050055			v11773	0.0490392			v11773	0.0485056			v11773	0.0462418
v11774	116.178			v11774	101.967			v11774	64.5179			v11774	49.553			v11774	38.679			v11774	29.4964
v11775	46.7302			v11775	41.0731			v11775	34.7801			v11775	28.927			v11775	22.8316			v11775	17.3865
v11776	43.7567			v11776	39.0884			v11776	33.177			v11776	28.0348			v11776	22.1735			v11776	16.595
v11777	43.1749			v11777	38.5649			v11777	32.727			v11777	27.6454			v11777	21.8597			v11777	16.4126
v11778	0.0743349			v11778	0.0663538			v11778	0.0610985			v11778	0.0594544			v11778	0.0533427			v11778	0.0495642
v11779	0.0798439			v11779	0.0714194			v11779	0.0658721			v11779	0.0641367			v11779	0.0576855			v11779	0.0537865
v1178	93.3135			v1178	83.4672			v1178	73.6995			v1178	66.0296			v1178	58.4719			v1178	51.4329
v11780	0.0743349			v11780	0.0663538			v11780	0.0610985			v11780	0.0594544			v11780	0.0533427			v11780	0.0495642
v11781	0.0743349			v11781	0.0663538			v11781	0.0610985			v11781	0.0594544			v11781	0.0533427			v11781	0.0495642
v11782	0.0743349			v11782	0.0663538			v11782	0.0610985			v11782	0.0594544			v11782	0.0533427			v11782	0.0495642
v11783	0.0743349			v11783	0.0663538			v11783	0.0610985			v11783	0.0594544			v11783	0.0533427			v11783	0.0495642
v11784	0.0589469			v11784	0.0556084			v11784	0.0528718			v11784	0.051319			v11784	0.0455469			v11784	0.0421006
v11785	0.0448127			v11785	0.0418757			v11785	0.0394526			v11785	0.0380969			v11785	0.0344678			v11785	0.0301438
v11786	0.075104			v11786	0.0719712			v11786	0.0693866			v11786	0.0679235			v11786	0.0467358			v11786	0.0384483
v11787	0.075104			v11787	0.0719712			v11787	0.0693866			v11787	0.0679235			v11787	0.0467358			v11787	0.0384483
v11788	0.0651022			v11788	0.0621652			v11788	0.0597421			v11788	0.0583704			v11788	0.0385069			v11788	0.0309311
v11789	0.0534437			v11789	0.0507025			v11789	0.050452			v11789	0.049223			v11789	0.0309332			v11789	0.0241313
v1179	90.972			v1179	82.7852			v1179	74.3772			v1179	67.6581			v1179	60.6853			v1179	53.2017
v11790	0.0534437			v11790	0.0507025			v11790	0.050452			v11790	0.049223			v11790	0.0309332			v11790	0.0241313
v11791	0.0492983			v11791	0.0467613			v11791	0.0465287			v11791	0.0454002			v11791	0.0284431			v11791	0.022044
v11792	0.0473069			v11792	0.0459772			v11792	0.0441803			v11792	0.0395209			v11792	0.0319506			v11792	0.0274531
v11793	0.0837453			v11793	0.082			v11793	0.0788616			v11793	0.0718594			v11793	0.0614591			v11793	0.0546001
v11794	0.0837453			v11794	0.082			v11794	0.0788616			v11794	0.0718594			v11794	0.0614591			v11794	0.0546001
v11795	0.0701054			v11795	0.0685615			v11795	0.0665074			v11795	0.060809			v11795	0.0518148			v11795	0.0457816
v11796	24.5549			v11796	23.8303			v11796	22.6535			v11796	21.5012			v11796	20.1842			v11796	18.0525
[truncated: 64,152 more rows]

## Sheet: Fig2a_bird_WE_100km
0Ma				1Ma				2Ma				3Ma				4Ma				5Ma
grids	W_Endemism			grids	median_WE			grids	median_WE			grids	median_WE			grids	median_WE			grids	median_WE
v1	1932.85			v1	1528.57			v1	1261.14			v1	1016.47			v1	740.719			v1	545.74
v10	987.572			v10	848.784			v10	726.496			v10	593.536			v10	477.827			v10	386.434
v100	622.112			v100	529.983			v100	466.315			v100	405.741			v100	351.165			v100	301.297
v1000	744.805			v1000	691.446			v1000	611.809			v1000	538.467			v1000	459.256			v1000	381.958
v10000	10.6804			v10000	10.2692			v10000	9.37842			v10000	8.53443			v10000	7.80595			v10000	7.16109
v10001	14.9371			v10001	14.3057			v10001	13.0049			v10001	11.5556			v10001	10.3608			v10001	9.31182
v10002	21.0343			v10002	19.7949			v10002	17.1848			v10002	15.1035			v10002	13.4102			v10002	12.0083
v10003	24.7542			v10003	23.925			v10003	21.7305			v10003	18.643			v10003	16.8508			v10003	15.4491
v10004	235.228			v10004	192.212			v10004	160.823			v10004	131.002			v10004	109.366			v10004	92.1835
v10005	19.888			v10005	19.2546			v10005	17.6064			v10005	15.2927			v10005	13.9578			v10005	12.7933
v10006	357.432			v10006	293.792			v10006	246.698			v10006	206.379			v10006	176.895			v10006	150.653
v10007	21.116			v10007	19.9735			v10007	17.7069			v10007	15.4325			v10007	13.7959			v10007	12.5685
v10008	211.564			v10008	178.641			v10008	152.556			v10008	130.544			v10008	116.051			v10008	100.373
v10009	14.0348			v10009	13.0176			v10009	11.3784			v10009	10.2917			v10009	9.0774			v10009	8.28162
v1001	942.682			v1001	872.16			v1001	787.707			v1001	681.989			v1001	568.958			v1001	463.67
v10010	118.983			v10010	99.1163			v10010	85.8828			v10010	73.5003			v10010	64.0839			v10010	55.8744
v10011	19.1518			v10011	18.0057			v10011	15.7037			v10011	14.3802			v10011	13.1401			v10011	12.0871
v10012	130.468			v10012	109.294			v10012	96.0115			v10012	84.0122			v10012	73.7095			v10012	64.308
v10013	21.5002			v10013	20.2379			v10013	17.8647			v10013	16.4161			v10013	14.8692			v10013	13.5586
v10014	160.992			v10014	134.68			v10014	117.314			v10014	103.688			v10014	90.7177			v10014	79.7492
v10015	17.3202			v10015	16.4058			v10015	14.4925			v10015	11.7334			v10015	10.3767			v10015	9.36264
v10016	201.394			v10016	171.415			v10016	152.273			v10016	136.41			v10016	120.834			v10016	105.558
v10017	18.0667			v10017	17.1193			v10017	15.4052			v10017	12.8621			v10017	11.2691			v10017	10.0771
v10018	274.925			v10018	232.071			v10018	200.398			v10018	175.587			v10018	152.011			v10018	131.693
v10019	7.60624			v10019	7.12667			v10019	6.67226			v10019	5.52594			v10019	4.73181			v10019	4.15076
v1002	757.67			v1002	703.073			v1002	628.316			v1002	541.081			v1002	451.268			v1002	372.023
v10020	374.329			v10020	332.279			v10020	294.991			v10020	259.238			v10020	228.185			v10020	197.823
v10021	17.0873			v10021	15.7504			v10021	14.1583			v10021	11.6125			v10021	9.99699			v10021	8.89788
v10022	431.348			v10022	378.797			v10022	338.931			v10022	299.634			v10022	262.688			v10022	228.623
v10023	24.8021			v10023	23.2161			v10023	21.0208			v10023	17.3667			v10023	15.0419			v10023	13.4777
v10024	472.784			v10024	413.827			v10024	363.846			v10024	321.165			v10024	280.949			v10024	249.108
v10025	22.5531			v10025	21.0963			v10025	19.1658			v10025	15.9346			v10025	14.0079			v10025	12.6954
v10026	408.344			v10026	360.013			v10026	315.721			v10026	276.53			v10026	245.908			v10026	213.718
v10027	16.3712			v10027	15.1093			v10027	13.5119			v10027	11.4298			v10027	10.1916			v10027	9.36248
v10028	14.7612			v10028	13.9359			v10028	12.5099			v10028	10.5313			v10028	9.54696			v10028	8.79034
v10029	15.674			v10029	14.6256			v10029	13.0142			v10029	10.8843			v10029	9.81466			v10029	9.09417
v1003	414.136			v1003	387.798			v1003	352.347			v1003	308.832			v1003	269.313			v1003	229.461
v10030	14.6131			v10030	13.5948			v10030	12.0581			v10030	10.0571			v10030	9.0054			v10030	8.28202
v10031	18.0907			v10031	16.976			v10031	15.0745			v10031	12.6421			v10031	11.3204			v10031	10.3767
v10032	18.5879			v10032	17.7155			v10032	15.6181			v10032	13.1014			v10032	11.5888			v10032	10.6141
v10033	12.743			v10033	12.1109			v10033	10.5917			v10033	9.43178			v10033	8.56124			v10033	7.91086
v10034	10.7558			v10034	10.2366			v10034	9.16788			v10034	8.27283			v10034	7.516			v10034	6.89686
v10035	14.4343			v10035	13.5477			v10035	12.0233			v10035	10.4968			v10035	9.4213			v10035	8.71571
v10036	17.2547			v10036	15.9237			v10036	14.2068			v10036	12.435			v10036	11.122			v10036	10.1354
v10037	22.1063			v10037	20.318			v10037	18.3834			v10037	16.1861			v10037	14.4699			v10037	13.0001
v10038	16.0509			v10038	14.6637			v10038	13.1288			v10038	11.532			v10038	10.1713			v10038	9.21739
v10039	10.0297			v10039	9.48653			v10039	8.52557			v10039	7.57344			v10039	6.77149			v10039	6.17167
v1004	287.882			v1004	269.324			v1004	248.444			v1004	223.601			v1004	197.845			v1004	170.456
v10040	11.06			v10040	10.4927			v10040	9.48092			v10040	8.41347			v10040	7.59262			v10040	6.87629
v10041	10.9538			v10041	10.388			v10041	9.41941			v10041	8.19225			v10041	7.32386			v10041	6.53892
v10042	17.4815			v10042	16.742			v10042	15.3114			v10042	13.6159			v10042	12.2116			v10042	10.9071
v10043	23.5484			v10043	22.56			v10043	16.412			v10043	14.3283			v10043	12.8469			v10043	11.5966
v10044	35.5078			v10044	32.5423			v10044	24.7847			v10044	16.8064			v10044	15.1925			v10044	13.5467
v10045	34.81			v10045	31.8552			v10045	24.3545			v10045	16.246			v10045	14.5107			v10045	12.8558
v10046	34.7183			v10046	32.0614			v10046	24.5196			v10046	16.3833			v10046	14.4115			v10046	12.7515
v10047	30.7834			v10047	29.0823			v10047	21.4352			v10047	13.3862			v10047	11.4917			v10047	10.0716
v10048	15.7228			v10048	14.5245			v10048	13.3207			v10048	11.8418			v10048	10.606			v10048	9.47033
v10049	14.1858			v10049	13.164			v10049	11.93			v10049	10.6095			v10049	9.42094			v10049	8.35335
v1005	288.743			v1005	268.946			v1005	247.537			v1005	222.445			v1005	197.378			v1005	172.425
v10050	13.8714			v10050	12.848			v10050	11.7174			v10050	10.5646			v10050	9.33			v10050	8.26992
v10051	11.8716			v10051	11.1762			v10051	10.1479			v10051	9.09376			v10051	8.01299			v10051	7.08916
v10052	4.39487			v10052	4.0792			v10052	3.81679			v10052	3.33371			v10052	2.97875			v10052	2.74903
v10053	4.39655			v10053	4.08651			v10053	3.83131			v10053	3.37661			v10053	3.03628			v10053	2.80381
v10054	4.67095			v10054	4.3508			v10054	4.08453			v10054	3.58158			v10054	3.22795			v10054	2.9669
v10055	4.7059			v10055	4.51734			v10055	4.24953			v10055	3.73755			v10055	3.37132			v10055	3.10898
v10056	4.50062			v10056	4.32553			v10056	4.06296			v10056	3.5948			v10056	3.28105			v10056	3.06097
v10057	4.74954			v10057	4.53213			v10057	4.26535			v10057	3.8671			v10057	3.57459			v10057	3.36092
v10058	4.21263			v10058	4.06501			v10058	3.82865			v10058	3.47057			v10058	3.25038			v10058	3.04103
v10059	4.27763			v10059	4.15444			v10059	3.90842			v10059	3.56819			v10059	3.27038			v10059	3.04467
v1006	324.098			v1006	303.182			v1006	280.485			v1006	253.098			v1006	223.719			v1006	196.062
v10060	5.91691			v10060	5.63125			v10060	5.33086			v10060	4.75879			v10060	4.27911			v10060	3.94818
v10061	9.66673			v10061	9.16743			v10061	8.44968			v10061	7.3924			v10061	6.60457			v10061	5.83221
v10062	10.4772			v10062	9.96876			v10062	9.25485			v10062	8.19804			v10062	7.31193			v10062	6.48357
v10063	10.191			v10063	9.5825			v10063	8.9259			v10063	7.89481			v10063	7.01848			v10063	6.41424
v10064	14.5881			v10064	13.7492			v10064	12.5075			v10064	10.3428			v10064	9.0933			v10064	8.11312
v10065	15.8696			v10065	15.0615			v10065	13.7766			v10065	11.4849			v10065	9.84557			v10065	8.77714
v10066	13.7365			v10066	13.0269			v10066	11.988			v10066	10.5405			v10066	9.37768			v10066	8.38372
v10067	17.2125			v10067	16.3155			v10067	15.0212			v10067	13.0234			v10067	11.2561			v10067	9.77839
v10068	17.9627			v10068	16.8315			v10068	15.466			v10068	13.3865			v10068	11.6207			v10068	10.1212
v10069	21.4205			v10069	20.1173			v10069	18.3642			v10069	15.9043			v10069	13.5657			v10069	11.5192
v1007	291.198			v1007	277.103			v1007	259.088			v1007	233.472			v1007	209.647			v1007	185.263
v10070	22.3481			v10070	20.9009			v10070	18.9219			v10070	16.391			v10070	13.9051			v10070	11.703
v10071	22.4193			v10071	20.6264			v10071	18.7674			v10071	15.9574			v10071	13.7896			v10071	11.4899
v10072	20.3971			v10072	18.6866			v10072	17.0481			v10072	14.9319			v10072	13.0131			v10072	11.5493
v10073	24.677			v10073	22.8121			v10073	20.8678			v10073	18.046			v10073	16.1488			v10073	13.8581
v10074	22.1128			v10074	20.5286			v10074	18.9482			v10074	16.6392			v10074	14.6531			v10074	13.1851
v10075	22.9816			v10075	21.4869			v10075	19.6824			v10075	17.2974			v10075	15.1769			v10075	13.3328
v10076	27.8934			v10076	26.119			v10076	23.7875			v10076	20.994			v10076	18.5365			v10076	16.3245
v10077	29.5005			v10077	27.2562			v10077	24.6491			v10077	21.609			v10077	19.0755			v10077	16.8514
v10078	30.7841			v10078	28.5009			v10078	25.7545			v10078	22.4318			v10078	19.7737			v10078	17.4082
v10079	31.6975			v10079	29.34			v10079	26.1034			v10079	22.3845			v10079	19.8213			v10079	17.3179
v1008	309.39			v1008	293.575			v1008	273.332			v1008	248.125			v1008	218.976			v1008	192.936
v10080	41.1264			v10080	38.7076			v10080	35.3928			v10080	30.8067			v10080	27.2394			v10080	23.8425
v10081	42.0471			v10081	39.6001			v10081	36.0698			v10081	31.3813			v10081	27.6394			v10081	23.6084
v10082	33.3461			v10082	31.6186			v10082	28.7615			v10082	24.8908			v10082	22.2742			v10082	19.9271
v10083	29.2518			v10083	27.7189			v10083	25.1306			v10083	21.7259			v10083	19.4981			v10083	17.5243
v10084	30.5085			v10084	29.3354			v10084	26.9361			v10084	23.6442			v10084	21.3769			v10084	18.2604
v10085	26.788			v10085	25.8177			v10085	23.824			v10085	21.103			v10085	19.1422			v10085	16.3384
v10086	26.4916			v10086	25.1143			v10086	23.1364			v10086	20.3975			v10086	18.4356			v10086	15.7313
v10087	23.5777			v10087	22.2848			v10087	20.4889			v10087	18.1693			v10087	16.4264			v10087	14.0744
v10088	21.1967			v10088	19.8547			v10088	18.159			v10088	15.903			v10088	14.3618			v10088	12.1931
v10089	14.9671			v10089	13.8993			v10089	12.6441			v10089	11.0146			v10089	9.95712			v10089	8.46874
v1009	317.469			v1009	300.974			v1009	279.391			v1009	251.602			v1009	222.868			v1009	195.449
v10090	12.4105			v10090	11.6542			v10090	10.6007			v10090	9.28321			v10090	8.46092			v10090	7.29516
v10091	11.2128			v10091	10.4945			v10091	9.46462			v10091	8.17519			v10091	7.41976			v10091	6.24147
v10092	9.85022			v10092	9.20496			v10092	8.31219			v10092	7.30552			v10092	6.61692			v10092	5.69721
v10093	6.56368			v10093	5.86819			v10093	5.16312			v10093	4.43358			v10093	3.99237			v10093	3.6229
v10094	6.68234			v10094	5.99337			v10094	5.17957			v10094	4.39263			v10094	3.89856			v10094	3.5232
v10095	7.99788			v10095	7.08694			v10095	5.93876			v10095	5.2218			v10095	4.65101			v10095	4.22783
v10096	8.08233			v10096	7.06343			v10096	5.92499			v10096	5.21286			v10096	4.74199			v10096	4.30979
v10097	7.20319			v10097	6.2744			v10097	5.19657			v10097	4.62642			v10097	4.21497			v10097	3.84187
v10098	7.51327			v10098	6.56342			v10098	5.41742			v10098	4.76455			v10098	4.31479			v10098	3.93378
v10099	7.66016			v10099	6.70821			v10099	5.59216			v10099	4.9809			v10099	4.51563			v10099	4.11162
v101	996.062			v101	890.144			v101	795.626			v101	709.945			v101	627.763			v101	539.877
v1010	317.551			v1010	301.545			v1010	280.219			v1010	253.96			v1010	225.819			v1010	197.637
v10100	7.91485			v10100	6.91881			v10100	5.7155			v10100	5.03271			v10100	4.54768			v10100	4.11734
v10101	7.4376			v10101	6.66374			v10101	5.46824			v10101	4.80298			v10101	4.31265			v10101	3.87325
v10102	7.33286			v10102	6.54375			v10102	5.37997			v10102	4.82514			v10102	4.37226			v10102	3.9789
v10103	7.22494			v10103	6.49821			v10103	5.63953			v10103	5.08346			v10103	4.5989			v10103	4.10721
v10104	206.057			v10104	184.935			v10104	166.713			v10104	147.99			v10104	129.192			v10104	112.893
v10105	6.32966			v10105	5.67231			v10105	5.17551			v10105	4.71876			v10105	4.35117			v10105	3.90967
v10106	261.225			v10106	236.932			v10106	215.456			v10106	193.129			v10106	172.934			v10106	152.97
v10107	6.54091			v10107	5.86408			v10107	5.3494			v10107	4.8761			v10107	4.48595			v10107	4.03632
v10108	146.494			v10108	137.218			v10108	129.732			v10108	118.212			v10108	106.168			v10108	94.7646
v10109	5.61531			v10109	4.99007			v10109	4.51035			v10109	4.12907			v10109	3.79146			v10109	3.44593
v1011	307.92			v1011	292.093			v1011	271.008			v1011	245.023			v1011	216.838			v1011	188.162
v10110	98.8493			v10110	91.4767			v10110	86.0902			v10110	78.6686			v10110	69.7857			v10110	61.2191
v10111	5.49928			v10111	4.97461			v10111	4.61216			v10111	4.29224			v10111	3.94632			v10111	3.60928
v10112	81.6913			v10112	74.1338			v10112	69.2871			v10112	63.9551			v10112	57.0543			v10112	52.3989
v10113	4.39655			v10113	3.9033			v10113	3.52916			v10113	3.21983			v10113	3.00445			v10113	2.79083
v10114	64.5384			v10114	60.2305			v10114	56.7182			v10114	53.3325			v10114	48.6103			v10114	44.53
v10115	3.95152			v10115	3.47691			v10115	3.12231			v10115	2.83881			v10115	2.63387			v10115	2.44453
v10116	55.9696			v10116	52.4952			v10116	49.6097			v10116	46.6242			v10116	43.0933			v10116	38.684
v10117	3.89825			v10117	3.42542			v10117	3.06933			v10117	2.78533			v10117	2.56711			v10117	2.36807
v10118	51.4631			v10118	48.2016			v10118	45.4189			v10118	42.8326			v10118	39.0322			v10118	35.0807
v10119	3.63016			v10119	3.17214			v10119	2.82035			v10119	2.51874			v10119	2.31387			v10119	2.12376
v1012	311.138			v1012	295.083			v1012	273.778			v1012	247.584			v1012	220.814			v1012	192.137
v10120	46.3534			v10120	42.8771			v10120	39.8076			v10120	37.5016			v10120	35.0372			v10120	32.5939
v10121	4.12628			v10121	3.64392			v10121	3.25672			v10121	2.93735			v10121	2.69537			v10121	2.47741
v10122	41.9192			v10122	38.7527			v10122	35.9975			v10122	33.5617			v10122	31.3488			v10122	29.1765
v10123	4.45596			v10123	3.94965			v10123	3.43155			v10123	3.09731			v10123	2.84641			v10123	2.62256
v10124	76.1071			v10124	68.31			v10124	61.6418			v10124	56.302			v10124	51.4645			v10124	47.6205
v10125	5.05578			v10125	4.51683			v10125	3.98658			v10125	3.64374			v10125	3.34125			v10125	2.99071
v10126	77.9924			v10126	69.8079			v10126	62.4743			v10126	56.5196			v10126	51.6327			v10126	47.7795
v10127	6.87742			v10127	6.2654			v10127	5.64557			v10127	4.91712			v10127	4.38368			v10127	3.95319
v10128	58.6172			v10128	52.1265			v10128	46.8095			v10128	43.5243			v10128	40.6369			v10128	37.5454
v10129	10.3763			v10129	9.45789			v10129	8.469			v10129	7.53664			v10129	6.56517			v10129	5.71829
v1013	337.555			v1013	319.79			v1013	296.682			v1013	265.74			v1013	237.214			v1013	207.002
v10130	40.8623			v10130	36.4846			v10130	32.6362			v10130	30.3514			v10130	28.3094			v10130	26.1858
v10131	14.403			v10131	13.2703			v10131	12.0723			v10131	10.9263			v10131	9.68913			v10131	8.55423
v10132	16.9536			v10132	15.8749			v10132	14.5266			v10132	13.0104			v10132	11.6067			v10132	10.2575
v10133	21.4704			v10133	20.2126			v10133	18.48			v10133	16.6305			v10133	14.8671			v10133	13.0536
v10134	60.3255			v10134	54.0253			v10134	47.4715			v10134	42.6768			v10134	39.1503			v10134	36.1376
v10135	24.7617			v10135	23.3517			v10135	21.4934			v10135	19.4738			v10135	17.584			v10135	15.5639
v10136	86.224			v10136	76.8011			v10136	68.6201			v10136	61.8959			v10136	56.2793			v10136	52.0203
v10137	20.9543			v10137	19.8737			v10137	18.3961			v10137	17.0594			v10137	15.5437			v10137	13.942
v10138	113.884			v10138	101.995			v10138	90.9375			v10138	81.2202			v10138	73.5721			v10138	67.278
v10139	26.68			v10139	25.4912			v10139	23.9052			v10139	22.3913			v10139	20.5855			v10139	15.9592
v1014	441.444			v1014	415.453			v1014	381.768			v1014	342.114			v1014	301.681			v1014	258.553
v10140	107.537			v10140	100.268			v10140	93.3876			v10140	86.4265			v10140	80.9248			v10140	74.8685
v10141	28.4945			v10141	27.1254			v10141	24.5578			v10141	22.8242			v10141	20.9512			v10141	16.3255
v10142	92.217			v10142	86.5071			v10142	81.4333			v10142	76.8318			v10142	72.5031			v10142	68.3118
v10143	29.1435			v10143	27.7571			v10143	25.248			v10143	23.4835			v10143	21.6847			v10143	17.1457
v10144	128.749			v10144	118.935			v10144	110.651			v10144	103.866			v10144	96.0341			v10144	88.2633
v10145	31.3843			v10145	29.8826			v10145	26.8966			v10145	24.931			v10145	22.8361			v10145	17.7434
v10146	202.324			v10146	185.739			v10146	168.74			v10146	156.196			v10146	144.732			v10146	133.57
v10147	32.6993			v10147	31.0214			v10147	27.8074			v10147	25.7			v10147	23.635			v10147	18.4745
v10148	135.268			v10148	127.525			v10148	120.784			v10148	113.703			v10148	107.119			v10148	99.2903
v10149	33.7231			v10149	32.0089			v10149	28.6993			v10149	26.5039			v10149	24.4284			v10149	19.3033
v1015	624.303			v1015	585.822			v1015	530.066			v1015	473.177			v1015	411.893			v1015	343.775
v10150	85.2099			v10150	79.3518			v10150	74.5408			v10150	70.0412			v10150	65.4296			v10150	60.8087
v10151	35.3235			v10151	33.5661			v10151	30.2619			v10151	28.0405			v10151	25.6097			v10151	20.6107
v10152	78.0286			v10152	72.6618			v10152	68.6644			v10152	65.1791			v10152	61.7638			v10152	58.1981
v10153	35.7618			v10153	33.7111			v10153	30.3234			v10153	28.0439			v10153	25.5537			v10153	20.4017
v10154	72.895			v10154	67.7381			v10154	63.8815			v10154	60.6466			v10154	56.7567			v10154	52.9483
v10155	41.9549			v10155	39.516			v10155	35.7824			v10155	32.7866			v10155	29.7222			v10155	23.6027
v10156	69.2684			v10156	64.7373			v10156	61.3102			v10156	58.3591			v10156	55.1459			v10156	51.6824
v10157	52.9806			v10157	48.0051			v10157	43.7316			v10157	39.4135			v10157	34.7911			v10157	28.3613
v10158	78.7105			v10158	73.3143			v10158	69.0336			v10158	65.2477			v10158	61.5862			v10158	57.6194
v10159	51.1223			v10159	46.1792			v10159	41.922			v10159	37.63			v10159	32.8797			v10159	26.4584
v1016	687.724			v1016	631.527			v1016	559.565			v1016	491.868			v1016	432.355			v1016	368.032
v10160	85.1223			v10160	77.8164			v10160	72.9357			v10160	68.9357			v10160	64.5694			v10160	60.3043
v10161	42.0363			v10161	38.7447			v10161	34.6829			v10161	30.606			v10161	27.1825			v10161	23.8038
v10162	110.313			v10162	101.197			v10162	94.8531			v10162	89.7709			v10162	83.6224			v10162	77.2435
v10163	45.9643			v10163	43.0181			v10163	37.8973			v10163	33.4714			v10163	29.9412			v10163	26.1641
v10164	133.959			v10164	123.561			v10164	115.84			v10164	109.31			v10164	101.623			v10164	93.6488
v10165	39.865			v10165	37.1907			v10165	33.4201			v10165	29.6113			v10165	26.3929			v10165	23.1099
v10166	183.865			v10166	169.581			v10166	159.767			v10166	148.384			v10166	136.222			v10166	123.255
v10167	243.428			v10167	228.457			v10167	215.808			v10167	201.084			v10167	185.832			v10167	169.385
v10168	354.078			v10168	331.088			v10168	310.507			v10168	289.709			v10168	263.477			v10168	240.929
v10169	546.482			v10169	509.876			v10169	473.658			v10169	441.236			v10169	406.914			v10169	372.744
v1017	577.056			v1017	534.35			v1017	469.952			v1017	419.098			v1017	369.083			v1017	318.863
v10170	515.714			v10170	479.726			v10170	446.751			v10170	414.754			v10170	384.219			v10170	353.709
v10171	40.1859			v10171	36.8671			v10171	31.6658			v10171	27.7889			v10171	24.6721			v10171	21.3776
v10172	42.5845			v10172	39.1819			v10172	33.8199			v10172	29.1278			v10172	25.649			v10172	21.8343
v10173	45.0907			v10173	41.6577			v10173	36.4084			v10173	31.666			v10173	27.6203			v10173	22.9297
v10174	44.7034			v10174	41.2414			v10174	35.9114			v10174	31.4347			v10174	27.4664			v10174	23.1752
v10175	58.9733			v10175	55.0696			v10175	48.8266			v10175	42.5039			v10175	35.7715			v10175	28.9437
v10176	38.183			v10176	35.6644			v10176	31.5026			v10176	27.0156			v10176	22.348			v10176	17.6979
v10177	31.6059			v10177	29.3973			v10177	26.3432			v10177	22.3887			v10177	18.3361			v10177	14.4952
v10178	84.9396			v10178	68.8261			v10178	56.4882			v10178	50.549			v10178	44.2002			v10178	38.0465
v10179	67.214			v10179	58.5821			v10179	50.9026			v10179	43.8095			v10179	35.4838			v10179	28.9291
v1018	309			v1018	237.695			v1018	165.497			v1018	137.241			v1018	107.739			v1018	87.3398
v10180	59.7022			v10180	52.6516			v10180	46.5408			v10180	40.2572			v10180	32.8011			v10180	26.9986
v10181	55.124			v10181	47.2028			v10181	41.8787			v10181	35.9146			v10181	30.4949			v10181	25.7591
v10182	57.5093			v10182	48.6133			v10182	42.4656			v10182	36.2426			v10182	30.612			v10182	24.0914
v10183	46.0217			v10183	40.489			v10183	35.8457			v10183	31			v10183	26.3984			v10183	20.9615
v10184	35.3626			v10184	30.3496			v10184	26.581			v10184	23.4301			v10184	20.8427			v10184	17.5165
v10185	33.5907			v10185	29.6808			v10185	26.2509			v10185	23.152			v10185	20.2512			v10185	16.7173
v10186	37.9716			v10186	32.8088			v10186	28.9617			v10186	25.3534			v10186	22.1123			v10186	18.4316
v10187	38.1761			v10187	33.0587			v10187	29.158			v10187	25.6295			v10187	22.5601			v10187	19.22
v10188	42.5738			v10188	36.4635			v10188	31.7702			v10188	27.7606			v10188	24.2471			v10188	20.4615
v10189	43.4819			v10189	37.3573			v10189	33.2935			v10189	29.7565			v10189	26.1177			v10189	21.8803
v1019	396.506			v1019	358.233			v1019	318.745			v1019	277.781			v1019	246.868			v1019	217.11
v10190	42.3801			v10190	36.2923			v10190	31.8001			v10190	28.0464			v10190	25.0109			v10190	21.2497
v10191	40.4449			v10191	35.8857			v10191	30.9766			v10191	26.5357			v10191	23.0881			v10191	19.3148
v10192	41.8988			v10192	36.4823			v10192	32.375			v10192	28.5527			v10192	24.9461			v10192	20.8154
v10193	43.6829			v10193	37.1376			v10193	32.2546			v10193	28.3896			v10193	25.0654			v10193	20.6859
v10194	41.9974			v10194	36.2536			v10194	31.4564			v10194	27.3085			v10194	23.8003			v10194	19.5673
v10195	42.517			v10195	37.3276			v10195	33.3017			v10195	28.8764			v10195	24.904			v10195	20.5585
v10196	39.8287			v10196	35.6167			v10196	31.0464			v10196	27.342			v10196	23.6104			v10196	19.7027
v10197	36.8681			v10197	34.3072			v10197	29.9748			v10197	26.9473			v10197	23.6066			v10197	20.1435
v10198	36.571			v10198	33.5278			v10198	27.9611			v10198	25.1868			v10198	22.35			v10198	18.7341
v10199	35.58			v10199	32.6944			v10199	27.7009			v10199	24.6933			v10199	21.7123			v10199	17.8383
v102	1194.55			v102	1059.81			v102	942.904			v102	840.822			v102	732.025			v102	621.893
v1020	378.661			v1020	344.091			v1020	307.61			v1020	273.89			v1020	246.752			v1020	219.056
v10200	32.6974			v10200	29.9871			v10200	25.2609			v10200	22.1865			v10200	19.4981			v10200	16.2533
v10201	32.0166			v10201	29.4267			v10201	24.7944			v10201	21.7922			v10201	19.2228			v10201	15.5761
v10202	35.2482			v10202	32.4806			v10202	27.7889			v10202	24.7611			v10202	21.8445			v10202	17.6832
v10203	35.4631			v10203	32.3492			v10203	28.4894			v10203	25.3408			v10203	22.1984			v10203	18.4789
v10204	33.442			v10204	30.8807			v10204	27.5323			v10204	24.551			v10204	21.7393			v10204	18.0958
v10205	36.3593			v10205	34.327			v10205	30.8488			v10205	25.8913			v10205	22.5642			v10205	18.8268
v10206	35.1766			v10206	32.3682			v10206	28.9537			v10206	24.2711			v10206	20.8646			v10206	16.9483
v10207	35.6794			v10207	33.3933			v10207	29.9208			v10207	25.2211			v10207	21.8305			v10207	17.4835
v10208	36.4105			v10208	34.1768			v10208	30.758			v10208	25.8196			v10208	22.1303			v10208	18.0441
v10209	39.3214			v10209	36.885			v10209	33.1482			v10209	28.0159			v10209	24.3479			v10209	19.8684
v1021	383.065			v1021	349.935			v1021	321.593			v1021	290.395			v1021	261.58			v1021	230.123
v10210	40.7909			v10210	38.2969			v10210	34.2999			v10210	28.9897			v10210	25.2445			v10210	20.3045
v10211	57.6166			v10211	50.0185			v10211	27.4019			v10211	23.6341			v10211	16.5091			v10211	5.49366
v10212	40.8675			v10212	38.3722			v10212	34.3856			v10212	28.9757			v10212	25.1216			v10212	19.9563
v10213	39.3024			v10213	36.2368			v10213	32.5009			v10213	27.3821			v10213	23.4504			v10213	18.3658
v10214	36.6248			v10214	33.1905			v10214	29.98			v10214	25.3734			v10214	21.9169			v10214	17.5682
v10215	31.6383			v10215	28.9659			v10215	25.8022			v10215	22.7431			v10215	19.9961			v10215	16.2015
v10216	36.9625			v10216	33.3031			v10216	29.7218			v10216	26.3041			v10216	23.2736			v10216	18.7469
v10217	35.2627			v10217	32.8357			v10217	29.3173			v10217	25.9336			v10217	22.8585			v10217	18.3184
v10218	34.8901			v10218	32.105			v10218	29.1617			v10218	26.1185			v10218	23.0911			v10218	18.7352
v10219	239.038			v10219	204.344			v10219	166.15			v10219	139.719			v10219	121.53			v10219	98.661
v1022	458.333			v1022	420.273			v1022	383.442			v1022	338.122			v1022	299.279			v1022	262.602
v10220	34.9746			v10220	31.827			v10220	28.9			v10220	25.9404			v10220	23.0077			v10220	18.6844
v10221	124.279			v10221	103.472			v10221	85.3936			v10221	75.1303			v10221	64.7888			v10221	49.2037
v10222	36.6946			v10222	32.9445			v10222	29.8484			v10222	26.3606			v10222	23.3498			v10222	18.9748
v10223	105.972			v10223	88.5821			v10223	76.2671			v10223	64.4523			v10223	52.9832			v10223	41.7154
v10224	39.4353			v10224	35.5937			v10224	32.3304			v10224	28.7063			v10224	25.189			v10224	20.4785
v10225	85.6222			v10225	76.1488			v10225	68.4523			v10225	59.4299			v10225	50.7115			v10225	43.5694
v10226	39.8972			v10226	35.2135			v10226	31.9342			v10226	28.1871			v10226	24.5882			v10226	19.5928
v10227	74.478			v10227	69.1254			v10227	62.5899			v10227	55.8926			v10227	48.9528			v10227	42.3964
v10228	35.7447			v10228	32.0579			v10228	29.0054			v10228	25.9676			v10228	22.9803			v10228	18.3482
v10229	161.265			v10229	114.809			v10229	100.14			v10229	86.818			v10229	73.6599			v10229	63.2226
v1023	411.665			v1023	379.073			v1023	342.905			v1023	303.345			v1023	269.223			v1023	233.415
v10230	34.8091			v10230	31.5917			v10230	28.6609			v10230	25.4514			v10230	22.4845			v10230	17.7606
v10231	194.955			v10231	141.871			v10231	120.271			v10231	99.7595			v10231	83.0962			v10231	70.1828
v10232	37.0472			v10232	33.7253			v10232	30.678			v10232	27.4195			v10232	24.1824			v10232	19.3919
v10233	116.805			v10233	108.218			v10233	95.6723			v10233	83.0109			v10233	71.0752			v10233	60.1787
v10234	32.0372			v10234	29.772			v10234	27.0124			v10234	24.5194			v10234	21.9515			v10234	17.2404
v10235	121.952			v10235	110.189			v10235	96.4578			v10235	82.6105			v10235	69.848			v10235	58.7302
v10236	33.1831			v10236	30.719			v10236	27.9119			v10236	25.6178			v10236	22.8914			v10236	18.5286
v10237	123.093			v10237	112.596			v10237	98.5805			v10237	84.2259			v10237	69.9673			v10237	57.687
v10238	34.2463			v10238	31.8986			v10238	26.5656			v10238	23.7712			v10238	21.6091			v10238	17.6986
v10239	171.567			v10239	157.22			v10239	137.096			v10239	116.252			v10239	96.4354			v10239	80.3984
v1024	394.801			v1024	363.43			v1024	331.647			v1024	297.933			v1024	263.842			v1024	233.495
v10240	33.3213			v10240	31.0104			v10240	25.2937			v10240	22.584			v10240	20.1851			v10240	16.3866
v10241	201.131			v10241	181.409			v10241	154.778			v10241	130.572			v10241	107.622			v10241	89.6703
v10242	56.7154			v10242	47.2734			v10242	39.6582			v10242	33.5234			v10242	29.4222			v10242	24.5586
v10243	253.327			v10243	222.347			v10243	186.844			v10243	155.591			v10243	129.851			v10243	107.359
v10244	52.2248			v10244	43.2324			v10244	39.6482			v10244	33.7172			v10244	29.527			v10244	24.6399
v10245	255.05			v10245	225.427			v10245	191.975			v10245	159.537			v10245	134.758			v10245	111.594
v10246	176.79			v10246	161.753			v10246	138.164			v10246	117.139			v10246	101.291			v10246	87.5251
v10247	158.32			v10247	145.644			v10247	124.125			v10247	105.735			v10247	90.5777			v10247	78.0689
v10248	176.716			v10248	158.669			v10248	134.851			v10248	114.066			v10248	96.7959			v10248	82.318
v10249	192.971			v10249	170.683			v10249	143.811			v10249	119.77			v10249	101.23			v10249	86.9119
v1025	345.666			v1025	317.188			v1025	288.847			v1025	259.631			v1025	230.474			v1025	204.885
v10250	28.9741			v10250	25.7183			v10250	21.5911			v10250	19.784			v10250	17.697			v10250	14.9347
v10251	246.472			v10251	223.05			v10251	187.606			v10251	152.225			v10251	126.297			v10251	108.434
v10252	11.8171			v10252	10.9695			v10252	10.1712			v10252	9.57556			v10252	8.87206			v10252	8.04626
v10253	15.1692			v10253	14.1776			v10253	12.8389			v10253	11.8929			v10253	10.9284			v10253	9.96043
v10254	18.5509			v10254	17.387			v10254	15.9933			v10254	15.1105			v10254	14.2411			v10254	13.5317
v10255	24.6489			v10255	23.2566			v10255	21.5703			v10255	20.3131			v10255	19.0848			v10255	17.9711
v10256	25.5137			v10256	24.1255			v10256	22.374			v10256	20.9629			v10256	19.7201			v10256	18.4303
v10257	23.8926			v10257	22.5435			v10257	20.794			v10257	19.3266			v10257	18.0759			v10257	16.8203
v10258	25.5193			v10258	24.0056			v10258	22.1533			v10258	20.3826			v10258	18.7502			v10258	17.2233
v10259	31.2011			v10259	29.1836			v10259	27.1971			v10259	24.965			v10259	22.5841			v10259	20.6115
v1026	231.328			v1026	215.485			v1026	199.57			v1026	184.649			v1026	168.806			v1026	153.714
v10260	26.0633			v10260	24.6588			v10260	22.9004			v10260	21.0523			v10260	19.0263			v10260	17.401
v10261	15.2399			v10261	14.7811			v10261	13.7053			v10261	12.6998			v10261	11.7933			v10261	10.9674
v10262	14.5923			v10262	14.2218			v10262	13.2738			v10262	12.3319			v10262	11.4651			v10262	10.6336
v10263	20.8599			v10263	20.1989			v10263	18.8359			v10263	17.3989			v10263	16.1662			v10263	14.8207
v10264	22.0536			v10264	21.0399			v10264	18.7929			v10264	16.6569			v10264	14.6173			v10264	12.8088
v10265	17.5625			v10265	16.537			v10265	14.2984			v10265	12.4212			v10265	11.0067			v10265	9.87141
v10266	22.3659			v10266	21.0744			v10266	18.8059			v10266	16.5304			v10266	14.9195			v10266	13.4228
v10267	253.056			v10267	207.818			v10267	174.896			v10267	143.912			v10267	122.883			v10267	103.199
v10268	14.7572			v10268	13.9319			v10268	12.1694			v10268	10.8208			v10268	9.4585			v10268	8.42804
v10269	381.103			v10269	315.617			v10269	266.542			v10269	223.478			v10269	193.522			v10269	163.955
v1027	231.614			v1027	214.728			v1027	194.715			v1027	176.297			v1027	159.084			v1027	142.963
v10270	11.7962			v10270	11.066			v10270	9.57201			v10270	8.5081			v10270	7.48804			v10270	6.70663
v10271	281.288			v10271	237.791			v10271	202.044			v10271	170.501			v10271	152.601			v10271	131.831
v10272	9.47655			v10272	9.04612			v10272	7.94552			v10272	7.12759			v10272	5.26306			v10272	4.59383
v10273	274.028			v10273	230.206			v10273	197.066			v10273	168.455			v10273	150.532			v10273	129.893
v10274	52.5314			v10274	51.007			v10274	11.1757			v10274	10.0145			v10274	7.68183			v10274	6.69914
v10275	334.238			v10275	281.02			v10275	242.13			v10275	205.871			v10275	181.228			v10275	155.157
v10276	19.6162			v10276	18.4256			v10276	16.0959			v10276	14.3597			v10276	10.9224			v10276	9.55701
v10277	393.314			v10277	333.472			v10277	288.922			v10277	246.537			v10277	218.466			v10277	186.21
v10278	16.8537			v10278	15.9893			v10278	14.6044			v10278	12.4845			v10278	11.0225			v10278	9.86508
v10279	414.951			v10279	351.187			v10279	304.518			v10279	260.215			v10279	229.527			v10279	196.057
v1028	223.814			v1028	206.573			v1028	186.051			v1028	169.412			v1028	154.253			v1028	138.248
v10280	12.6748			v10280	12.0036			v10280	10.8091			v10280	9.02255			v10280	8.0567			v10280	7.27664
v10281	464.579			v10281	396.224			v10281	344.522			v10281	295.6			v10281	259.668			v10281	223.335
v10282	12.4539			v10282	11.7982			v10282	10.7188			v10282	8.95521			v10282	7.78691			v10282	6.93892
v10283	495.354			v10283	435.333			v10283	380.765			v10283	329.466			v10283	288.36			v10283	249.789
v10284	6.402			v10284	5.96958			v10284	5.46834			v10284	4.91518			v10284	4.22799			v10284	3.79191
v10285	510.551			v10285	447.95			v10285	395.304			v10285	351.587			v10285	310.204			v10285	272.581
v10286	17.2774			v10286	16.055			v10286	14.6731			v10286	12.2093			v10286	10.6496			v10286	9.6152
v10287	405.408			v10287	353.303			v10287	306.709			v10287	265.297			v10287	232.22			v10287	202.708
v10288	23.0243			v10288	21.2938			v10288	19.0217			v10288	15.7672			v10288	13.593			v10288	12.1889
v10289	25.0106			v10289	23.013			v10289	20.3693			v10289	16.5173			v10289	14.1041			v10289	12.7025
v1029	173.281			v1029	160.593			v1029	148.549			v1029	135.418			v1029	123.329			v1029	112.622
v10290	23.5914			v10290	21.8556			v10290	19.9067			v10290	16.7655			v10290	14.6312			v10290	13.1155
v10291	17.4911			v10291	16.2341			v10291	14.674			v10291	12.3725			v10291	11.0207			v10291	9.92528
v10292	16.6855			v10292	15.7811			v10292	14.1102			v10292	11.79			v10292	10.5386			v10292	9.64568
v10293	18.5249			v10293	17.1774			v10293	15.427			v10293	13.0428			v10293	11.6966			v10293	10.6998
v10294	18.9926			v10294	17.471			v10294	15.46			v10294	12.9776			v10294	11.769			v10294	10.8789
v10295	17.7678			v10295	16.9668			v10295	15.4007			v10295	13.0552			v10295	11.6935			v10295	10.7075
v10296	18.5377			v10296	17.6785			v10296	15.8727			v10296	13.3946			v10296	11.9434			v10296	11.0094
v10297	17.7211			v10297	16.804			v10297	15.1751			v10297	12.5484			v10297	11.0452			v10297	9.98566
v10298	25.0157			v10298	23.3648			v10298	20.7595			v10298	17.1807			v10298	15.0631			v10298	13.6093
v10299	23.7978			v10299	21.8494			v10299	19.6387			v10299	17.3671			v10299	15.4002			v10299	13.8464
v103	1126.13			v103	1004.13			v103	893.79			v103	800.815			v103	688.979			v103	595.418
v1030	175.011			v1030	162.33			v1030	150.828			v1030	138.386			v1030	126.512			v1030	115.959
v10300	14.6197			v10300	14.0737			v10300	12.9563			v10300	11.7661			v10300	10.5901			v10300	9.45996
v10301	32.1018			v10301	30.2652			v10301	23.0885			v10301	15.4203			v10301	13.9071			v10301	12.3774
v10302	35.5401			v10302	33.0009			v10302	25.2474			v10302	17.2126			v10302	15.3402			v10302	13.6823
v10303	34.9658			v10303	32.2967			v10303	24.7531			v10303	16.7407			v10303	15.0282			v10303	13.4009
v10304	32.6108			v10304	30.6624			v10304	23.2378			v10304	14.9081			v10304	13.0793			v10304	11.6481
v10305	33.5028			v10305	31.4511			v10305	23.9225			v10305	15.3876			v10305	13.457			v10305	11.8286
v10306	36.335			v10306	33.6135			v10306	25.5357			v10306	16.5376			v10306	14.2737			v10306	12.4073
v10307	36.9459			v10307	34.0925			v10307	25.8484			v10307	16.9577			v10307	14.6436			v10307	12.8693
v10308	17.5938			v10308	16.3122			v10308	14.7862			v10308	12.7967			v10308	11.2174			v10308	9.97157
v10309	4.00684			v10309	3.71052			v10309	3.46732			v10309	3.04888			v10309	2.75968			v10309	2.57253
v1031	178.539			v1031	165.948			v1031	154.528			v1031	141.756			v1031	130.119			v1031	118.977
v10310	4.29048			v10310	3.98311			v10310	3.72736			v10310	3.27779			v10310	2.97667			v10310	2.78183
v10311	5.20522			v10311	4.84774			v10311	4.57588			v10311	4.05583			v10311	3.70541			v10311	3.45674
v10312	5.20352			v10312	4.98542			v10312	4.69028			v10312	4.17658			v10312	3.81183			v10312	3.54177
v10313	4.9827			v10313	4.76304			v10313	4.45661			v10313	3.98124			v10313	3.61277			v10313	3.36664
v10314	4.84164			v10314	4.6762			v10314	4.40489			v10314	4.0011			v10314	3.63752			v10314	3.40194
v10315	6.11067			v10315	5.88695			v10315	5.56395			v10315	5.06806			v10315	4.63057			v10315	4.32065
v10316	10.0574			v10316	9.64879			v10316	9.04793			v10316	7.30948			v10316	6.33583			v10316	5.69733
v10317	14.0325			v10317	13.3826			v10317	11.7054			v10317	9.9706			v10317	8.65755			v10317	7.56427
v10318	13.5732			v10318	12.8885			v10318	11.7407			v10318	9.59909			v10318	8.16803			v10318	7.26868
v10319	13.7281			v10319	13.0022			v10319	11.9178			v10319	9.84243			v10319	8.54078			v10319	7.66012
v1032	200.254			v1032	183.644			v1032	170.05			v1032	155.579			v1032	141.732			v1032	128.129
v10320	10.9507			v10320	10.3999			v10320	9.5712			v10320	7.73844			v10320	6.77473			v10320	6.02586
v10321	12.4873			v10321	11.8068			v10321	10.8862			v10321	8.86464			v10321	7.51173			v10321	6.75248
v10322	11.8026			v10322	11.1262			v10322	10.2321			v10322	9.05236			v10322	8.20792			v10322	7.41713
v10323	14.3329			v10323	13.7328			v10323	12.7855			v10323	11.3005			v10323	10.1482			v10323	9.17758
v10324	15.8239			v10324	14.9449			v10324	13.8018			v10324	12.0097			v10324	10.6766			v10324	9.54316
v10325	21.5152			v10325	20.2448			v10325	18.5959			v10325	16.2891			v10325	14.3292			v10325	12.0726
v10326	23.1291			v10326	21.8592			v10326	20.1308			v10326	17.5787			v10326	15.1598			v10326	12.8868
v10327	27.6308			v10327	25.9792			v10327	23.6032			v10327	20.4068			v10327	17.8007			v10327	15.3485
v10328	37.1412			v10328	34.7664			v10328	31.8463			v10328	27.7762			v10328	23.9952			v10328	20.9517
v10329	40.9092			v10329	38.4273			v10329	35.3708			v10329	30.9186			v10329	26.9932			v10329	23.7575
v1033	234.889			v1033	217.227			v1033	201.528			v1033	184.572			v1033	168.044			v1033	153.34
v10330	41.8571			v10330	38.8113			v10330	35.2191			v10330	30.4905			v10330	26.7933			v10330	23.6449
v10331	42.2432			v10331	39.2009			v10331	35.6119			v10331	30.8898			v10331	27.209			v10331	24.0242
v10332	43.0033			v10332	39.8931			v10332	36.2524			v10332	31.5847			v10332	27.6957			v10332	24.4876
v10333	43.7581			v10333	40.6168			v10333	36.8601			v10333	31.9307			v10333	28.097			v10333	25.0499
v10334	41.6523			v10334	38.5651			v10334	34.8762			v10334	29.9572			v10334	26.2993			v10334	23.1973
v10335	39.6791			v10335	36.6412			v10335	33.1546			v10335	28.7137			v10335	25.2426			v10335	22.2439
v10336	35.9407			v10336	33.7376			v10336	30.6233			v10336	26.1683			v10336	22.8288			v10336	20.0572
v10337	33.3296			v10337	31.4866			v10337	28.5718			v10337	24.5894			v10337	21.6694			v10337	19.0391
v10338	32.0972			v10338	30.2633			v10338	27.5355			v10338	23.7016			v10338	21.237			v10338	18.9384
v10339	32.1623			v10339	30.8571			v10339	28.2935			v10339	24.7192			v10339	22.4259			v10339	19.2284
v1034	227.365			v1034	208.532			v1034	192.283			v1034	173.539			v1034	156.828			v1034	141.857
v10340	29.216			v10340	28.1118			v10340	25.8352			v10340	22.8514			v10340	20.7716			v10340	17.8737
v10341	25.7065			v10341	24.8169			v10341	22.7837			v10341	19.9912			v10341	18.1831			v10341	15.6734
v10342	24.6163			v10342	23.6955			v10342	21.7564			v10342	18.9719			v10342	17.2314			v10342	14.9296
v10343	21.155			v10343	19.8627			v10343	18.1714			v10343	15.7154			v10343	14.1533			v10343	12.198
v10344	20.7652			v10344	19.4539			v10344	17.8003			v10344	15.4966			v10344	13.9583			v10344	12.0986
v10345	17.8128			v10345	16.8115			v10345	15.4217			v10345	13.5222			v10345	12.3709			v10345	10.7959
v10346	12.9614			v10346	12.1806			v10346	11.1056			v10346	9.75767			v10346	8.92684			v10346	7.77454
v10347	11.2393			v10347	10.5474			v10347	9.59418			v10347	8.39496			v10347	7.58332			v10347	6.54112
v10348	9.19924			v10348	8.62442			v10348	7.81994			v10348	6.86392			v10348	6.3242			v10348	5.32627
v10349	5.79354			v10349	5.31745			v10349	4.73184			v10349	4.08388			v10349	3.73001			v10349	3.43536
v1035	243.18			v1035	225.105			v1035	206.518			v1035	186.04			v1035	166.296			v1035	148.795
v10350	5.54691			v10350	5.08141			v10350	4.50903			v10350	3.88737			v10350	3.54628			v10350	3.25934
v10351	6.06983			v10351	5.52218			v10351	4.85587			v10351	4.24123			v10351	3.8196			v10351	3.48692
v10352	5.71594			v10352	5.05128			v10352	4.40606			v10352	3.83022			v10352	3.4518			v10352	3.19992
v10353	6.89358			v10353	6.06188			v10353	5.08281			v10353	4.50761			v10353	4.07866			v10353	3.65589
v10354	5.96691			v10354	5.17895			v10354	4.30076			v10354	3.86918			v10354	3.55859			v10354	3.23904
v10355	5.87913			v10355	5.24406			v10355	4.38781			v10355	3.95682			v10355	3.61538			v10355	3.2445
v10356	6.18613			v10356	5.52187			v10356	4.65741			v10356	4.19609			v10356	3.81841			v10356	3.45294
v10357	6.48925			v10357	5.81462			v10357	4.83515			v10357	4.33747			v10357	3.95905			v10357	3.58049
v10358	6.47376			v10358	5.79519			v10358	4.84677			v10358	4.36946			v10358	4.00874			v10358	3.62791
v10359	6.16536			v10359	5.51511			v10359	4.77802			v10359	4.41903			v10359	4.07944			v10359	3.68123
v1036	287.281			v1036	264.132			v1036	244.108			v1036	220.251			v1036	196.095			v1036	175.318
v10360	219.465			v10360	197.921			v10360	179.218			v10360	160.427			v10360	142.312			v10360	124.933
v10361	6.15523			v10361	5.48497			v10361	4.74885			v10361	4.38926			v10361	4.05042			v10361	3.66033
v10362	368.921			v10362	342.214			v10362	318.591			v10362	295.676			v10362	269.835			v10362	250.49
v10363	6.36801			v10363	5.67996			v10363	4.92288			v10363	4.53137			v10363	4.18139			v10363	3.78429
v10364	142.418			v10364	133.22			v10364	126.069			v10364	114.55			v10364	102.796			v10364	92.2328
v10365	5.6979			v10365	5.05189			v10365	4.40375			v10365	4.1169			v10365	3.79729			v10365	3.44557
v10366	109.016			v10366	101.245			v10366	96.6296			v10366	89.2686			v10366	79.7238			v10366	71.0597
v10367	5.90219			v10367	5.17454			v10367	4.47933			v10367	4.16702			v10367	3.86138			v10367	3.54566
v10368	118.142			v10368	108.816			v10368	99.3048			v10368	91.9964			v10368	83.3161			v10368	75.3112
v10369	4.93415			v10369	4.39347			v10369	3.7305			v10369	3.41978			v10369	3.2032			v10369	2.98118
v1037	589.825			v1037	523.897			v1037	442.992			v1037	395.191			v1037	348.425			v1037	304.705
v10370	121.994			v10370	111.725			v10370	102.105			v10370	93.783			v10370	85.4919			v10370	75.5602
v10371	4.78078			v10371	4.27063			v10371	3.88609			v10371	3.58596			v10371	3.36313			v10371	3.12752
v10372	109.062			v10372	99.9459			v10372	90.6816			v10372	83.5092			v10372	75.2967			v10372	66.2329
v10373	4.54258			v10373	4.04131			v10373	3.66139			v10373	3.36645			v10373	3.11729			v10373	2.86452
v10374	102.799			v10374	96.0932			v10374	87.2746			v10374	79.9208			v10374	71.8494			v10374	63.0688
v10375	4.58073			v10375	4.14553			v10375	3.59038			v10375	3.2833			v10375	3.01887			v10375	2.77105
v10376	125.1			v10376	112.097			v10376	98.5239			v10376	89.4194			v10376	80.1549			v10376	72.8979
v10377	5.40188			v10377	4.9524			v10377	4.43781			v10377	4.10827			v10377	3.79477			v10377	3.37294
v10378	112.137			v10378	100.525			v10378	88.5342			v10378	80.5351			v10378	71.8198			v10378	64.682
v10379	6.34284			v10379	5.79602			v10379	5.21003			v10379	4.85897			v10379	4.49815			v10379	4.0415
v1038	2412.56			v1038	2088.95			v1038	1781.93			v1038	1518.79			v1038	1263.52			v1038	1056.4
v10380	7.98216			v10380	7.30096			v10380	6.49383			v10380	5.97838			v10380	5.52597			v10380	4.99409
v10381	12.1146			v10381	11.2878			v10381	10.2786			v10381	9.61369			v10381	8.72239			v10381	7.79462
v10382	16.3248			v10382	15.3101			v10382	14.0389			v10382	13.0055			v10382	11.6778			v10382	10.2574
v10383	20.5405			v10383	19.3695			v10383	17.7719			v10383	16.2449			v10383	14.6761			v10383	13.0484
v10384	25.7905			v10384	24.4169			v10384	22.3796			v10384	20.3799			v10384	18.4527			v10384	16.491
v10385	29.2468			v10385	27.7017			v10385	25.3644			v10385	23.1068			v10385	20.8305			v10385	18.6549
v10386	29.8612			v10386	26.4836			v10386	24.329			v10386	22.528			v10386	20.8667			v10386	18.869
v10387	27.3761			v10387	24.1921			v10387	21.921			v10387	20.1093			v10387	18.6322			v10387	16.8673
v10388	107.156			v10388	95.9385			v10388	84.9449			v10388	76.5832			v10388	69.8831			v10388	64.2858
v10389	31.5607			v10389	28.445			v10389	26.2437			v10389	24.6077			v10389	22.6831			v10389	18.1404
v1039	3107.45			v1039	2642.85			v1039	2266.82			v1039	1911.29			v1039	1564.3			v1039	1290.21
v10390	119.029			v10390	111.311			v10390	103.566			v10390	94.8243			v10390	88.0625			v10390	81.6233
v10391	32.494			v10391	29.3417			v10391	27.0175			v10391	25.1668			v10391	23.2513			v10391	18.5971
v10392	114.235			v10392	106.989			v10392	100.781			v10392	94.5593			v10392	88.8427			v10392	82.419
v10393	31.9815			v10393	30.6164			v10393	27.6596			v10393	25.5008			v10393	23.6152			v10393	19.1162
v10394	199.486			v10394	179			v10394	159.974			v10394	145.041			v10394	134.65			v10394	123.641
v10395	32.8491			v10395	31.2984			v10395	28.2451			v10395	26.2634			v10395	24.1496			v10395	18.9555
v10396	212.15			v10396	190.84			v10396	169.981			v10396	153.3			v10396	140.032			v10396	127.423
v10397	33.3181			v10397	31.6235			v10397	28.4866			v10397	26.4763			v10397	24.2831			v10397	19.0421
v10398	138.422			v10398	129.855			v10398	121.823			v10398	113.952			v10398	106.037			v10398	97.5818
v10399	32.5795			v10399	30.9093			v10399	27.9422			v10399	25.9752			v10399	23.8114			v10399	18.8375
v104	576.695			v104	525.408			v104	475.801			v104	430.232			v104	384.229			v104	339.087
v1040	1036.22			v1040	936.257			v1040	832.387			v1040	730.674			v1040	618.814			v1040	519.422
v10400	161.839			v10400	151.636			v10400	140.282			v10400	128.376			v10400	104.676			v10400	93.8487
v10401	34.7983			v10401	33.0881			v10401	29.9979			v10401	27.7463			v10401	25.3518			v10401	20.026
v10402	148.843			v10402	139.455			v10402	129.089			v10402	117.411			v10402	95.1075			v10402	85.9597
v10403	38.2619			v10403	36.3354			v10403	32.9642			v10403	30.0758			v10403	27.097			v10403	21.3288
v10404	99.779			v10404	93.7151			v10404	87.9073			v10404	82.7274			v10404	76.9341			v10404	70.9764
v10405	54.5753			v10405	50.7031			v10405	45.5559			v10405	40.8687			v10405	36.4777			v10405	28.9746
v10406	101.452			v10406	94.8306			v10406	89.4274			v10406	84.2698			v10406	78.4001			v10406	72.6077
v10407	64.9983			v10407	60.6938			v10407	45.7331			v10407	41.1612			v10407	36.6118			v10407	29.481
v10408	107.701			v10408	101.404			v10408	96.2885			v10408	91.8108			v10408	86.7884			v10408	81.5566
v10409	43.2304			v10409	40.0708			v10409	36.2671			v10409	32.3123			v10409	28.8532			v10409	24.9947
v1041	711.215			v1041	639.072			v1041	562.135			v1041	484.813			v1041	409.427			v1041	345.361
v10410	121.459			v10410	114.038			v10410	107.698			v10410	101.834			v10410	95.8717			v10410	89.7016
v10411	40.017			v10411	37.1699			v10411	33.6492			v10411	29.8044			v10411	26.6039			v10411	23.0205
v10412	135.823			v10412	126.135			v10412	117.866			v10412	110.28			v10412	101.717			v10412	92.9104
v10413	37.6246			v10413	35.3381			v10413	32.0835			v10413	28.5742			v10413	25.5034			v10413	22.389
v10414	149.129			v10414	137.381			v10414	128.903			v10414	120.77			v10414	111.772			v10414	101.794
v10415	185.986			v10415	172.234			v10415	162.825			v10415	151.759			v10415	139.703			v10415	126.999
v10416	285.9			v10416	267.595			v10416	250.862			v10416	235.137			v10416	214.663			v10416	194.34
v10417	486.139			v10417	448.662			v10417	410.954			v10417	377.991			v10417	346.437			v10417	317.454
v10418	554.799			v10418	511.147			v10418	470.149			v10418	431.701			v10418	396.312			v10418	363.507
v10419	42.3354			v10419	38.7911			v10419	33.4655			v10419	29.1581			v10419	25.3549			v10419	21.0522
v1042	805.814			v1042	728.06			v1042	647.837			v1042	563.708			v1042	480.212			v1042	402.774
v10420	489.619			v10420	456.765			v10420	425.233			v10420	395.61			v10420	365.43			v10420	335.387
v10421	42.3859			v10421	38.811			v10421	33.4052			v10421	29.0855			v10421	25.7628			v10421	21.901
v10422	42.9197			v10422	39.5013			v10422	34.0994			v10422	29.5361			v10422	26.254			v10422	22.3375
v10423	45.3426			v10423	41.9156			v10423	36.5865			v10423	31.893			v10423	27.983			v10423	23.4262
v10424	48.459			v10424	45.0196			v10424	39.5595			v10424	34.8911			v10424	30.8675			v10424	26.0955
v10425	52.7152			v10425	49.0067			v10425	43.2069			v10425	37.7854			v10425	32.7851			v10425	27.1706
v10426	59.275			v10426	55.3635			v10426	49.2881			v10426	43.6118			v10426	38.3511			v10426	31.9217
v10427	100.671			v10427	81.4717			v10427	67.3055			v10427	59.3657			v10427	51.3348			v10427	43.5881
v10428	81.5014			v10428	68.0399			v10428	57.3716			v10428	49.6569			v10428	40.4776			v10428	33.0863
v10429	84.675			v10429	71.4214			v10429	63.569			v10429	56.0596			v10429	46.498			v10429	38.3479
v1043	1574.79			v1043	1372.47			v1043	1186.58			v1043	1031.22			v1043	850.472			v1043	701.977
v10430	75.5579			v10430	61.6106			v10430	54.3719			v10430	47.0259			v10430	37.6721			v10430	30.3933
v10431	56.5495			v10431	47.1325			v10431	41.6189			v10431	36.0031			v10431	31.1557			v10431	26.1093
v10432	42.6311			v10432	35.5741			v10432	31.2784			v10432	26.9837			v10432	23.0508			v10432	19.1476
v10433	37.6374			v10433	32.0351			v10433	27.7998			v10433	24.4016			v10433	21.4682			v10433	17.8965
v10434	38.2057			v10434	32.0125			v10434	27.1484			v10434	23.8959			v10434	20.9242			v10434	17.4465
v10435	40.1225			v10435	33.6235			v10435	28.3017			v10435	24.7237			v10435	21.8959			v10435	18.6012
v10436	42.025			v10436	35.3553			v10436	29.7522			v10436	25.9706			v10436	23.0229			v10436	19.5002
v10437	42.734			v10437	37.1377			v10437	31.5942			v10437	27.7271			v10437	24.6086			v10437	20.9892
v10438	46.4499			v10438	39.6653			v10438	34.5721			v10438	31.0329			v10438	27.4756			v10438	23.2754
v10439	49.7221			v10439	42.6763			v10439	36.5548			v10439	32.2454			v10439	28.3855			v10439	23.7557
v1044	1786.57			v1044	1571.97			v1044	1340.92			v1044	1145.7			v1044	958.754			v1044	798.379
v10440	48.4772			v10440	42.5572			v10440	36.9217			v10440	32.0776			v10440	28.1781			v10440	23.5792
v10441	43.4186			v10441	37.5353			v10441	32.2885			v10441	27.805			v10441	24.5789			v10441	20.691
v10442	43.8393			v10442	37.0365			v10442	31.4795			v10442	27.1716			v10442	23.7251			v10442	19.7655
v10443	41.7616			v10443	36.1502			v10443	31.2573			v10443	27.1743			v10443	23.8018			v10443	19.9768
v10444	44.149			v10444	38.3746			v10444	33.5842			v10444	29.2238			v10444	25.162			v10444	20.7882
v10445	42.7265			v10445	38.0794			v10445	34.2248			v10445	30.1773			v10445	25.983			v10445	21.4176
v10446	36.9233			v10446	33.8993			v10446	29.2542			v10446	26.2555			v10446	22.9321			v10446	19.6141
v10447	32.6906			v10447	29.856			v10447	25.7324			v10447	23.1255			v10447	20.2559			v10447	17.1823
v10448	33.1856			v10448	29.9823			v10448	25.0883			v10448	22.2614			v10448	19.5514			v10448	16.2272
v10449	32.2544			v10449	29.7306			v10449	25.2441			v10449	22.2151			v10449	19.5002			v10449	16.2
v1045	1333.37			v1045	1178.52			v1045	1007.68			v1045	873.425			v1045	733.241			v1045	607.067
v10450	33.1336			v10450	30.6014			v10450	25.9845			v10450	22.848			v10450	19.9718			v10450	16.7475
v10451	35.2601			v10451	32.1515			v10451	27.4018			v10451	24.1835			v10451	21.2725			v10451	17.2612
v10452	34.8991			v10452	31.9429			v10452	28.1421			v10452	25.0201			v10452	21.8863			v10452	18.0269
v10453	35.1182			v10453	32.6073			v10453	29.1919			v10453	25.9088			v10453	22.5381			v10453	18.7875
v10454	37.0903			v10454	34.9388			v10454	31.4808			v10454	27.921			v10454	24.4699			v10454	19.9413
v10455	33.6797			v10455	31.6309			v10455	28.3677			v10455	25.0504			v10455	21.9567			v10455	18.203
v10456	37.974			v10456	35.5449			v10456	32.0295			v10456	28.6593			v10456	25.4019			v10456	20.7075
v10457	36.2616			v10457	33.8831			v10457	30.4635			v10457	27.116			v10457	23.936			v10457	19.5733
v10458	65.6016			v10458	57.982			v10458	50.0876			v10458	35.995			v10458	21.0924			v10458	10.3172
v10459	41.092			v10459	37.7937			v10459	33.9494			v10459	28.7093			v10459	24.8793			v10459	20.2946
v1046	1445.96			v1046	1244.22			v1046	1052.34			v1046	905.609			v1046	756.829			v1046	634.472
v10460	41.3657			v10460	38.8789			v10460	35.096			v10460	29.9402			v10460	25.6858			v10460	20.8091
v10461	57.6166			v10461	50.0185			v10461	27.4019			v10461	23.6341			v10461	16.5091			v10461	5.49366
v10462	41.2467			v10462	38.7842			v10462	35.0296			v10462	29.9039			v10462	25.6643			v10462	20.3412
v10463	38.774			v10463	35.7651			v10463	32.5119			v10463	27.6936			v10463	23.8223			v10463	18.7775
v10464	41.5635			v10464	37.8069			v10464	34.3186			v10464	29.3776			v10464	25.3597			v10464	20.1748
v10465	39.8049			v10465	36.0489			v10465	32.331			v10465	28.2812			v10465	24.8452			v10465	19.8811
v10466	37.3351			v10466	33.6822			v10466	30.1135			v10466	26.7659			v10466	23.6239			v10466	19.2276
v10467	35.4308			v10467	33.1522			v10467	29.8644			v10467	26.5268			v10467	23.4991			v10467	19.1134
v10468	163.788			v10468	140.856			v10468	115.589			v10468	97.8873			v10468	86.2703			v10468	76.6233
v10469	40.8354			v10469	36.9696			v10469	33.7468			v10469	30.0197			v10469	26.8432			v10469	21.8103
v1047	868.6			v1047	750.109			v1047	638.2			v1047	554.517			v1047	468.497			v1047	396.889
v10470	249.33			v10470	210.585			v10470	171.641			v10470	146.129			v10470	125.684			v10470	102.963
v10471	37.935			v10471	34.1691			v10471	31.0868			v10471	28.0453			v10471	25.0627			v10471	20.4138
v10472	107.483			v10472	88.3987			v10472	71.8153			v10472	63.033			v10472	53.8067			v10472	39.6856
v10473	38.0541			v10473	34.2754			v10473	31.1706			v10473	28.0186			v10473	25.0497			v10473	20.3745
v10474	102.401			v10474	84.3436			v10474	72.1479			v10474	61.9122			v10474	51.3553			v10474	40.7108
v10475	34.3564			v10475	31.0385			v10475	28.1104			v10475	25.4265			v10475	22.8273			v10475	18.5429
v10476	67.7675			v10476	61.2645			v10476	55.7877			v10476	49.9786			v10476	43.9842			v10476	37.7464
v10477	32.4536			v10477	29.3315			v10477	26.587			v10477	23.6104			v10477	21.2307			v10477	17.0787
v10478	69.5726			v10478	64.2176			v10478	57.6958			v10478	51.1912			v10478	45.1349			v10478	39.7379
v10479	32.464			v10479	30.123			v10479	27.448			v10479	24.5935			v10479	21.9115			v10479	17.5921
v1048	199.997			v1048	181.534			v1048	163.585			v1048	144.884			v1048	128.086			v1048	112.52
v10480	79.2214			v10480	73.5478			v10480	66.1664			v10480	58.6598			v10480	51.4548			v10480	44.3248
v10481	34.257			v10481	31.9989			v10481	29.2083			v10481	26.4056			v10481	23.5906			v10481	18.6586
v10482	88.9948			v10482	83.2866			v10482	74.4948			v10482	65.2715			v10482	56.4283			v10482	49.0296
v10483	34.8204			v10483	32.4842			v10483	28.9762			v10483	26.1726			v10483	22.9909			v10483	18.1565
v10484	90.1915			v10484	83.5497			v10484	74.3029			v10484	65.4275			v10484	56.5408			v10484	48.2884
v10485	35.2695			v10485	32.9194			v10485	29.3789			v10485	26.5449			v10485	23.4008			v10485	18.8471
v10486	101.748			v10486	93.3978			v10486	82.5788			v10486	70.3182			v10486	59.5969			v10486	50.2157
v10487	41.8587			v10487	38.8819			v10487	31.8017			v10487	28.6323			v10487	25.8056			v10487	21.239
v10488	107.137			v10488	98.4524			v10488	85.8161			v10488	73.2537			v10488	60.8129			v10488	50.5373
v10489	50.874			v10489	43.4273			v10489	38.1885			v10489	32.6181			v10489	28.4259			v10489	23.4167
v1049	106.818			v1049	97.4644			v1049	88.973			v1049	79.3962			v1049	70.7937			v1049	63.8782
v10490	134.67			v10490	123.366			v10490	108.572			v10490	92.6121			v10490	77.1698			v10490	63.3681
v10491	50.3642			v10491	42.5604			v10491	37.6442			v10491	31.8932			v10491	28.4641			v10491	23.3101
v10492	178.509			v10492	160.497			v10492	137.007			v10492	114.847			v10492	95.0412			v10492	78.6439
v10493	63.5416			v10493	52.6954			v10493	46.6588			v10493	39.9272			v10493	34.9702			v10493	29.2392
v10494	268.36			v10494	236.563			v10494	199.604			v10494	165.04			v10494	137.179			v10494	115.343
v10495	63.8472			v10495	53.0871			v10495	46.8934			v10495	40.172			v10495	35.4762			v10495	29.7676
v10496	256.102			v10496	231.179			v10496	193.913			v10496	160.185			v10496	134.073			v10496	112.12
v10497	241.651			v10497	217.4			v10497	181.916			v10497	151.155			v10497	128.394			v10497	109.986
v10498	179.107			v10498	162.479			v10498	136.189			v10498	114.094			v10498	97.0298			v10498	83.3306
v10499	174.052			v10499	158.38			v10499	133.284			v10499	112.43			v10499	95.7194			v10499	82.5813
v105	18.7658			v105	16.2199			v105	12.2089			v105	9.52411			v105	7.97063			v105	5.72517
v1050	130.858			v1050	118.297			v1050	106.048			v1050	94.4769			v1050	82.6694			v1050	73.8713
v10500	261.445			v10500	231.013			v10500	194.111			v10500	160.608			v10500	135.833			v10500	115.699
v10501	209.586			v10501	187.65			v10501	157.613			v10501	129.934			v10501	108.141			v10501	92.1092
v10502	14.2827			v10502	13.3334			v10502	12.1063			v10502	11.2147			v10502	10.3646			v10502	9.49303
v10503	17.3411			v10503	16.1714			v10503	14.6476			v10503	13.4651			v10503	12.3385			v10503	11.2549
v10504	16.768			v10504	15.8348			v10504	14.6231			v10504	13.5331			v10504	12.5851			v10504	11.5933
v10505	21.2252			v10505	20.5794			v10505	19.1758			v10505	17.9157			v10505	16.5713			v10505	15.1574
v10506	18.3616			v10506	17.5886			v10506	16.3718			v10506	15.1771			v10506	13.8635			v10506	12.5349
v10507	24.0601			v10507	23.2884			v10507	16.2658			v10507	14.6491			v10507	13.3232			v10507	12.053
v10508	25.606			v10508	24.7914			v10508	17.7572			v10508	15.9868			v10508	14.403			v10508	12.9981
v10509	20.4478			v10509	19.6647			v10509	18.3827			v10509	16.8164			v10509	15.2402			v10509	13.8042
v1051	353.427			v1051	307.237			v1051	264.59			v1051	228.904			v1051	195.976			v1051	166.201
v10510	25.2725			v10510	24.3984			v10510	23.0148			v10510	21.4389			v10510	19.5664			v10510	17.8822
v10511	24.821			v10511	24.1869			v10511	22.6419			v10511	21.0329			v10511	19.2302			v10511	17.6075
v10512	26.3825			v10512	25.6451			v10512	23.8969			v10512	22.1243			v10512	20.161			v10512	18.4419
v10513	32.2101			v10513	30.8296			v10513	28.3711			v10513	26.1055			v10513	23.6091			v10513	21.4258
v10514	25.537			v10514	24.2304			v10514	22.1064			v10514	20.0376			v10514	17.7991			v10514	15.907
v10515	464.472			v10515	384.101			v10515	326.472			v10515	273.427			v10515	232.755			v10515	197.002
v10516	503.537			v10516	418.858			v10516	355.616			v10516	299.12			v10516	256.531			v10516	216.445
v10517	87.1067			v10517	49.9027			v10517	19.6332			v10517	10.7842			v10517	9.72691			v10517	7.44654
v10518	502.597			v10518	417.847			v10518	352.221			v10518	295.899			v10518	253.89			v10518	213.942
v10519	97.0211			v10519	55.8131			v10519	22.5452			v10519	12.4021			v10519	11.2242			v10519	8.58816
v1052	284.557			v1052	254.068			v1052	224.121			v1052	195.835			v1052	170.534			v1052	146.298
v10520	509.717			v10520	436.234			v10520	369.163			v10520	316.279			v10520	275.623			v10520	238.021
v10521	4.31886			v10521	4.04913			v10521	3.36899			v10521	3.05813			v10521	2.03827			v10521	1.69479
v10522	500.077			v10522	428.985			v10522	367.001			v10522	317.764			v10522	278.576			v10522	240.493
v10523	13.4154			v10523	12.629			v10523	11.6495			v10523	10.5354			v10523	9.28621			v10523	8.33863
v10524	526.663			v10524	451.233			v10524	384.54			v10524	332.412			v10524	290.636			v10524	248.142
v10525	17.5215			v10525	16.6142			v10525	15.0965			v10525	12.7667			v10525	11.167			v10525	9.92833
v10526	517.374			v10526	442.038			v10526	376.532			v10526	322.48			v10526	283.351			v10526	246.591
v10527	14.8117			v10527	14.0012			v10527	12.7064			v10527	10.8363			v10527	9.66552			v10527	8.76802
v10528	518.811			v10528	448.929			v10528	384.215			v10528	327.521			v10528	287.356			v10528	247.135
v10529	16.5396			v10529	15.6659			v10529	14.0213			v10529	11.7946			v10529	10.2187			v10529	9.12881
v1053	0.599324			v1053	0.512967			v1053	0.397957			v1053	0.310216			v1053	0.232466			v1053	0.180041
v10530	373.054			v10530	322.783			v10530	277.744			v10530	239.773			v10530	206.769			v10530	179.143
v10531	16.8764			v10531	15.6799			v10531	14.1595			v10531	12.441			v10531	10.9696			v10531	9.71295
v10532	22.3859			v10532	20.7586			v10532	19.1984			v10532	16.3701			v10532	14.3624			v10532	12.9465
v10533	26.7694			v10533	24.8748			v10533	22.1852			v10533	18.6742			v10533	16.1424			v10533	14.494
v10534	19.6278			v10534	18.0577			v10534	15.9609			v10534	13.3257			v10534	11.85			v10534	10.8881
v10535	23.1106			v10535	21.4246			v10535	19.0899			v10535	16.0222			v10535	14.237			v10535	12.9985
v10536	26.8268			v10536	24.666			v10536	21.8041			v10536	18.3692			v10536	16.3699			v10536	15.0271
v10537	25.1663			v10537	23.2035			v10537	20.6883			v10537	17.3117			v10537	15.3232			v10537	14.002
v10538	24.8212			v10538	23.0733			v10538	20.6591			v10538	17.0635			v10538	14.904			v10538	13.571
v10539	23.3834			v10539	21.5098			v10539	19.0009			v10539	15.2493			v10539	13.1793			v10539	11.8891
v1054	1.61581			v1054	1.60935			v1054	1.57535			v1054	1.46771			v1054	1.43467			v1054	1.36958
v10540	22.9736			v10540	21.5837			v10540	19.3812			v10540	17.1124			v10540	15.1346			v10540	13.7428
v10541	20.8919			v10541	19.726			v10541	17.7617			v10541	15.644			v10541	14.0491			v10541	12.7528
v10542	9.30222			v10542	8.50648			v10542	7.74847			v10542	7.12853			v10542	6.61476			v10542	6.06203
v10543	11.7358			v10543	10.8175			v10543	9.74722			v10543	8.74962			v10543	7.94762			v10543	7.29607
v10544	12.1947			v10544	11.3714			v10544	10.3514			v10544	9.31197			v10544	8.51465			v10544	7.77203
v10545	15.633			v10545	14.6671			v10545	13.3108			v10545	11.7875			v10545	10.8114			v10545	9.86826
v10546	13.4067			v10546	12.6148			v10546	11.5264			v10546	10.2012			v10546	9.32177			v10546	8.53341
v10547	29.0174			v10547	26.7079			v10547	18.7809			v10547	16.3403			v10547	14.6999			v10547	13.2148
v10548	32.0157			v10548	29.5038			v10548	20.9442			v10548	18.0715			v10548	16.3131			v10548	14.5777
v10549	42.8086			v10549	36.6757			v10549	28.0922			v10549	18.4135			v10549	15.8529			v10549	13.9231
v1055	1.61581			v1055	1.60935			v1055	1.57535			v1055	1.46771			v1055	1.43467			v1055	1.36958
v10550	39.8133			v10550	34.9844			v10550	26.4852			v10550	17.4025			v10550	15.1256			v10550	13.3791
v10551	37.4266			v10551	35.0865			v10551	26.9441			v10551	17.7439			v10551	15.4148			v10551	13.55
v10552	40.7003			v10552	36.6501			v10552	28.1547			v10552	18.1759			v10552	15.67			v10552	13.7838
v10553	37.3462			v10553	34.0447			v10553	25.8649			v10553	16.9325			v10553	14.7248			v10553	12.9738
v10554	24.0585			v10554	22.4964			v10554	17.1893			v10554	12.0927			v10554	10.5155			v10554	9.29016
v10555	4.72389			v10555	4.40886			v10555	4.14779			v10555	3.7338			v10555	3.42513			v10555	3.20877
v10556	4.93121			v10556	4.60736			v10556	4.3383			v10556	3.9114			v10556	3.59295			v10556	3.34993
v10557	5.29859			v10557	5.11219			v10557	4.80048			v10557	4.34359			v10557	3.97268			v10557	3.69521
v10558	5.6628			v10558	5.47111			v10558	5.17104			v10558	4.65657			v10558	4.30355			v10558	3.97414
v10559	6.31231			v10559	5.9768			v10559	5.61206			v10559	5.05926			v10559	4.59659			v10559	4.23581
v1056	56.4666			v1056	53.5069			v1056	50.3271			v1056	46.4551			v1056	42.6187			v1056	39.049
v10560	9.4473			v10560	9.05324			v10560	8.37803			v10560	6.95527			v10560	6.07462			v10560	5.50668
v10561	10.8201			v10561	10.3936			v10561	9.71323			v10561	7.91679			v10561	6.88465			v10561	6.14391
v10562	15.4612			v10562	14.6048			v10562	12.828			v10562	11.1401			v10562	9.77893			v10562	8.4176
v10563	16.3763			v10563	15.3665			v10563	13.6124			v10563	11.6646			v10563	10.195			v10563	8.81265
v10564	16.1128			v10564	15.1922			v10564	13.3419			v10564	11.5085			v10564	9.94004			v10564	8.58779
v10565	13.6382			v10565	12.8344			v10565	11.8619			v10565	9.76237			v10565	8.5396			v10565	7.46555
v10566	11.4837			v10566	10.9356			v10566	10.0557			v10566	8.20667			v10566	7.24388			v10566	6.49205
v10567	10.6383			v10567	10.0345			v10567	9.37866			v10567	8.25328			v10567	7.38424			v10567	6.77217
v10568	13.7539			v10568	12.9922			v10568	12.0673			v10568	10.7252			v10568	9.61882			v10568	8.69719
v10569	15.9055			v10569	15.0773			v10569	14.0466			v10569	12.5434			v10569	11.1475			v10569	10.0468
v1057	408.629			v1057	381.205			v1057	352.309			v1057	321.783			v1057	295.644			v1057	270.115
v10570	20.4331			v10570	19.213			v10570	17.663			v10570	15.6667			v10570	13.8816			v10570	11.8168
v10571	27.6569			v10571	25.8787			v10571	23.5127			v10571	20.5732			v10571	18.2123			v10571	15.5767
v10572	40.6794			v10572	38.0053			v10572	34.8843			v10572	30.6215			v10572	26.7878			v10572	23.5017
v10573	44.5156			v10573	41.3294			v10573	37.9023			v10573	33.1567			v10573	29.2029			v10573	25.8626
v10574	39.7135			v10574	37.3879			v10574	34.1065			v10574	29.7181			v10574	26.1157			v10574	22.9637
v10575	41.054			v10575	38.1674			v10575	34.8078			v10575	30.274			v10575	26.687			v10575	23.4704
v10576	37.8505			v10576	35.1864			v10576	32.1689			v10576	27.8202			v10576	24.5661			v10576	21.6065
v10577	36.6619			v10577	34.0596			v10577	31.1388			v10577	27.0103			v10577	23.768			v10577	20.8585
v10578	35.8077			v10578	33.1929			v10578	30.5541			v10578	26.6547			v10578	23.6632			v10578	20.8836
v10579	34.377			v10579	31.86			v10579	29.3199			v10579	25.5529			v10579	22.6561			v10579	19.9777
v1058	974.174			v1058	866.052			v1058	775.766			v1058	678.07			v1058	595.642			v1058	525.334
v10580	30.085			v10580	28.1674			v10580	25.7862			v10580	22.3315			v10580	19.725			v10580	17.2289
v10581	33.2359			v10581	31.4383			v10581	28.7547			v10581	24.6265			v10581	21.9689			v10581	18.4461
v10582	37.3216			v10582	35.3199			v10582	31.5467			v10582	27.2643			v10582	24.1205			v10582	20.8695
v10583	34.5618			v10583	33.1277			v10583	30.1974			v10583	26.4185			v10583	23.4941			v10583	20.6473
v10584	29.8677			v10584	28.5973			v10584	26.0211			v10584	22.7063			v10584	20.1421			v10584	17.8491
v10585	29.0227			v10585	27.8758			v10585	25.3513			v10585	22.0856			v10585	19.7865			v10585	17.4429
v10586	26.9298			v10586	26.2279			v10586	23.7693			v10586	20.7656			v10586	18.9597			v10586	16.8163
v10587	24.9391			v10587	24.2446			v10587	22.1382			v10587	19.3804			v10587	17.6804			v10587	15.6984
v10588	23.4724			v10588	22.5432			v10588	20.5215			v10588	17.953			v10588	16.3103			v10588	14.3557
v10589	18.5047			v10589	17.7796			v10589	16.2474			v10589	14.4518			v10589	13.1424			v10589	11.5424
v1059	883.328			v1059	795.485			v1059	708.764			v1059	629.101			v1059	556.717			v1059	493.941
v10590	13.7481			v10590	12.9626			v10590	11.8785			v10590	10.6406			v10590	9.88378			v10590	8.51531
v10591	6.41456			v10591	5.924			v10591	5.4565			v10591	4.93527			v10591	4.58499			v10591	4.29321
v10592	5.34537			v10592	4.90392			v10592	4.47579			v10592	3.97533			v10592	3.63584			v10592	3.39171
v10593	4.26184			v10593	3.89075			v10593	3.53836			v10593	3.12417			v10593	2.82654			v10593	2.62922
v10594	4.76804			v10594	4.44156			v10594	4.05582			v10594	3.58153			v10594	3.25754			v10594	2.99614
v10595	4.43521			v10595	4.14245			v10595	3.80282			v10595	3.42726			v10595	3.12924			v10595	2.87601
v10596	4.8439			v10596	4.4592			v10596	4.11036			v10596	3.71739			v10596	3.40778			v10596	3.13918
v10597	4.53761			v10597	4.13116			v10597	3.81836			v10597	3.45485			v10597	3.1802			v10597	2.91867
v10598	5.54052			v10598	4.98873			v10598	4.15924			v10598	3.67029			v10598	3.3695			v10598	3.08786
v10599	4.78476			v10599	4.32658			v10599	3.59803			v10599	3.18848			v10599	2.9015			v10599	2.66346
v106	18.215			v106	15.727			v106	11.8071			v106	9.23402			v106	7.6652			v106	5.47055
v1060	385.674			v1060	357.443			v1060	325.283			v1060	299.058			v1060	275.252			v1060	250.587
v10600	5.61764			v10600	5.08616			v10600	4.293			v10600	3.89702			v10600	3.55966			v10600	3.23909
v10601	5.9627			v10601	5.31753			v10601	4.48273			v10601	4.06702			v10601	3.75724			v10601	3.41869
v10602	5.22626			v10602	4.69301			v10602	4.1077			v10602	3.8076			v10602	3.49806			v10602	3.12463
v10603	5.52405			v10603	4.95136			v10603	4.28696			v10603	3.92729			v10603	3.60414			v10603	3.19607
v10604	5.42898			v10604	4.8245			v10604	4.15535			v10604	3.85392			v10604	3.5556			v10604	3.19677
v10605	197.895			v10605	177.934			v10605	161.106			v10605	144.158			v10605	129.011			v10605	113.09
v10606	5.72996			v10606	5.10924			v10606	4.42268			v10606	4.11234			v10606	3.80792			v10606	3.4283
v10607	208.237			v10607	187.689			v10607	170.226			v10607	152.413			v10607	136.72			v10607	120.689
v10608	6.15098			v10608	5.4508			v10608	4.78588			v10608	4.4772			v10608	4.14791			v10608	3.73068
v10609	180.632			v10609	167.472			v10609	155.824			v10609	142.453			v10609	126.943			v10609	112.307
v1061	378.719			v1061	352.824			v1061	321.618			v1061	296.369			v1061	273.133			v1061	248.919
v10610	6.92918			v10610	6.15114			v10610	5.43102			v10610	5.05692			v10610	4.71219			v10610	4.26516
v10611	234.311			v10611	212.211			v10611	192.497			v10611	174.261			v10611	156.123			v10611	139.378
v10612	6.64313			v10612	5.9682			v10612	5.53573			v10612	5.1944			v10612	4.77712			v10612	4.28851
v10613	267.194			v10613	245.37			v10613	227.011			v10613	209.056			v10613	191.513			v10613	174.883
v10614	5.53529			v10614	5.06696			v10614	4.62633			v10614	4.25019			v10614	3.95537			v10614	3.60508
v10615	217.945			v10615	198.913			v10615	182.987			v10615	168.893			v10615	152.607			v10615	140.145
v10616	6.32663			v10616	5.81074			v10616	5.19265			v10616	4.81548			v10616	4.47145			v10616	4.00593
v10617	132.949			v10617	117.418			v10617	103.958			v10617	94.364			v10617	85.4395			v10617	77.8583
v10618	7.09315			v10618	6.55747			v10618	5.85244			v10618	5.41535			v10618	5.02668			v10618	4.51424
v10619	106.577			v10619	95.0996			v10619	85.6247			v10619	77.5626			v10619	69.979			v10619	63.5319
v1062	409.779			v1062	379.015			v1062	345.698			v1062	317.111			v1062	289.836			v1062	263.7
v10620	8.71715			v10620	7.9883			v10620	6.84977			v10620	6.22785			v10620	5.72452			v10620	5.07624
v10621	122.411			v10621	110.504			v10621	97.6567			v10621	88.2892			v10621	79.4535			v10621	72.3989
v10622	9.04829			v10622	8.28674			v10622	7.15813			v10622	6.4753			v10622	5.91822			v10622	5.21393
v10623	10.633			v10623	9.83439			v10623	8.63904			v10623	7.88577			v10623	7.32122			v10623	6.50961
v10624	14.1611			v10624	13.2527			v10624	12.092			v10624	11.1867			v10624	10.1322			v10624	8.87915
v10625	23.3459			v10625	19.8171			v10625	16.1726			v10625	15.02			v10625	13.6533			v10625	12.0179
v10626	29.8566			v10626	25.8382			v10626	21.6801			v10626	20.0423			v10626	18.3588			v10626	16.3804
v10627	38.8434			v10627	33.9008			v10627	28.8575			v10627	26.5994			v10627	24.5253			v10627	22.0943
v10628	38.7205			v10628	36.7192			v10628	33.482			v10628	31.0738			v10628	28.4563			v10628	25.6671
v10629	39.4555			v10629	35.5848			v10629	32.2316			v10629	29.5452			v10629	27.032			v10629	24.2395
v1063	140.914			v1063	132.681			v1063	123.779			v1063	114.106			v1063	104.097			v1063	94.7324
v10630	37.205			v10630	33.4158			v10630	30.5389			v10630	28.3045			v10630	26.3462			v10630	23.7505
v10631	31.7638			v10631	28.3644			v10631	26.0287			v10631	24.1685			v10631	22.5251			v10631	20.609
v10632	30.0459			v10632	26.7815			v10632	24.2947			v10632	22.3026			v10632	20.7767			v10632	18.8927
v10633	134.205			v10633	120.679			v10633	108.21			v10633	98.821			v10633	90.6198			v10633	82.7174
v10634	30.9488			v10634	27.6059			v10634	24.9666			v10634	22.9212			v10634	21.282			v10634	19.4013
v10635	147.4			v10635	132.484			v10635	119.034			v10635	108.783			v10635	100.679			v10635	92.2352
v10636	29.2743			v10636	27.8794			v10636	25.0258			v10636	22.8855			v10636	21.1771			v10636	19.395
v10637	183.141			v10637	165.594			v10637	150.041			v10637	137.151			v10637	126.564			v10637	116.056
v10638	29.192			v10638	27.6274			v10638	24.8244			v10638	22.7067			v10638	20.7817			v10638	18.8347
v10639	226.123			v10639	205.978			v10639	188.678			v10639	173.604			v10639	158.784			v10639	144.11
v1064	1.16889			v1064	1.1624			v1064	1.15271			v1064	1.09228			v1064	1.0294			v1064	0.967117
v10640	28.8744			v10640	27.3285			v10640	24.4869			v10640	22.4069			v10640	20.5137			v10640	18.4777
v10641	210.255			v10641	196.61			v10641	182.738			v10641	170.206			v10641	156.598			v10641	142.077
v10642	27.2712			v10642	25.8328			v10642	23.1462			v10642	20.7401			v10642	19.0317			v10642	17.098
v10643	199.843			v10643	187.55			v10643	174.437			v10643	158.219			v10643	130.978			v10643	117.935
v10644	28.0851			v10644	26.2397			v10644	23.5122			v10644	21.1482			v10644	19.0776			v10644	16.8337
v10645	215.175			v10645	202.884			v10645	188.86			v10645	162.047			v10645	145.574			v10645	125.756
v10646	43.1385			v10646	40.3863			v10646	36.7775			v10646	33.1432			v10646	29.7902			v10646	23.5681
v10647	164.085			v10647	153.678			v10647	145.439			v10647	135.308			v10647	124.258			v10647	105.212
v10648	61.3522			v10648	57.2901			v10648	42.1699			v10648	38.0888			v10648	34.1004			v10648	27.3696
v10649	131.826			v10649	122.607			v10649	115.271			v10649	107.142			v10649	98.8177			v10649	90.4986
v1065	294.025			v1065	276.257			v1065	252.545			v1065	227.255			v1065	211.763			v1065	196.943
v10650	115.692			v10650	108.63			v10650	103.509			v10650	98.3406			v10650	92.9922			v10650	87.4326
v10651	140.002			v10651	131.124			v10651	123.923			v10651	117.042			v10651	109.932			v10651	102.775
v10652	138.692			v10652	129.414			v10652	121.437			v10652	113.663			v10652	105.788			v10652	96.9907
v10653	165.811			v10653	154.833			v10653	146.153			v10653	136.652			v10653	126.369			v10653	115.731
v10654	188.355			v10654	176.445			v10654	166.337			v10654	155.293			v10654	142.262			v10654	128.677
v10655	323.974			v10655	307.611			v10655	290.988			v10655	272.847			v10655	251.177			v10655	229.3
v10656	468.517			v10656	434.543			v10656	401.939			v10656	370.934			v10656	340.352			v10656	310.612
v10657	25.437			v10657	23.091			v10657	20.0184			v10657	17.3286			v10657	14.8612			v10657	12.3619
v10658	497.726			v10658	456.734			v10658	417.978			v10658	383.542			v10658	350.015			v10658	319.954
v10659	40.9046			v10659	37.4035			v10659	32.1216			v10659	27.8971			v10659	24.6743			v10659	20.9214
v1066	430.893			v1066	402.949			v1066	367.514			v1066	331.284			v1066	303.47			v1066	277.29
v10660	58.6479			v10660	52.4687			v10660	44.9241			v10660	38.8814			v10660	34.5069			v10660	29.7224
v10661	45.1593			v10661	41.4808			v10661	35.5113			v10661	30.4624			v10661	26.7912			v10661	22.6168
v10662	48.656			v10662	44.889			v10662	39.0232			v10662	33.4391			v10662	29.0618			v10662	24.2603
v10663	2.36425			v10663	2.18716			v10663	2.02327			v10663	1.8291			v10663	1.47164			v10663	1.13426
v10664	56.0247			v10664	42.2502			v10664	33.3885			v10664	27.7856			v10664	24.6443			v10664	21.9257
v10665	73.3261			v10665	57.1095			v10665	46.2338			v10665	39.8275			v10665	35.1798			v10665	31.7425
v10666	118.36			v10666	98.6901			v10666	85.004			v10666	75.4403			v10666	65.2917			v10666	54.9075
v10667	93.8772			v10667	79.5426			v10667	69.3703			v10667	61.3664			v10667	52.4396			v10667	44.3195
v10668	103.617			v10668	89.2001			v10668	78.8987			v10668	70.1269			v10668	59.9181			v10668	50.7694
v10669	84.2114			v10669	69.7746			v10669	61.194			v10669	53.474			v10669	46.2388			v10669	38.4486
v1067	356.905			v1067	334.458			v1067	301.106			v1067	273.274			v1067	250.134			v1067	227.77
v10670	59.0072			v10670	50.1169			v10670	44.9087			v10670	39.418			v10670	33.8941			v10670	27.2374
v10671	44.5207			v10671	36.8386			v10671	32.6873			v10671	28.5138			v10671	24.6459			v10671	20.852
v10672	38.5207			v10672	31.7895			v10672	27.0482			v10672	24.0622			v10672	21.2117			v10672	17.9373
v10673	39.3327			v10673	32.4502			v10673	27.3547			v10673	24.0991			v10673	21.2181			v10673	17.8176
v10674	41.733			v10674	35.1396			v10674	29.8102			v10674	26.2328			v10674	22.9772			v10674	19.3229
v10675	43.8462			v10675	37.0456			v10675	31.9533			v10675	28.4965			v10675	25			v10675	21.1729
v10676	39.4394			v10676	34.1239			v10676	29.5119			v10676	26.5112			v10676	23.3329			v10676	19.7091
v10677	42.9731			v10677	36.4679			v10677	31.5941			v10677	28.397			v10677	25.0387			v10677	21.0358
v10678	50.005			v10678	42.956			v10678	37.5336			v10678	33.678			v10678	29.3466			v10678	24.5824
v10679	51.1116			v10679	43.9828			v10679	37.8301			v10679	33.4464			v10679	29.2778			v10679	24.5606
v1068	380.517			v1068	357.599			v1068	325.847			v1068	298.44			v1068	274.981			v1068	252.276
v10680	52.1948			v10680	45.1041			v10680	38.5879			v10680	33.6977			v10680	29.4769			v10680	24.625
v10681	53.298			v10681	45.4677			v10681	38.8495			v10681	33.7639			v10681	29.5581			v10681	24.6662
v10682	55.0741			v10682	41.5348			v10682	35.7295			v10682	31.1069			v10682	26.918			v10682	22.4724
v10683	51.2792			v10683	38.4395			v10683	33.2056			v10683	28.9915			v10683	25.1358			v10683	20.6055
v10684	52.4791			v10684	39.6052			v10684	34.8748			v10684	30.4512			v10684	26.1849			v10684	21.7923
v10685	39.2322			v10685	35.2542			v10685	31.3306			v10685	27.9793			v10685	24.188			v10685	19.9965
v10686	34.0407			v10686	31.2774			v10686	27.1194			v10686	23.9851			v10686	20.7579			v10686	18.0254
v10687	32.5898			v10687	29.5952			v10687	25.135			v10687	22.4937			v10687	19.7403			v10687	16.7436
v10688	32.8789			v10688	30.3419			v10688	26.0169			v10688	23.1332			v10688	20.2105			v10688	16.8268
v10689	33.3933			v10689	30.7478			v10689	26.3481			v10689	23.2296			v10689	20.5844			v10689	17.0927
v1069	623.178			v1069	570.717			v1069	508.986			v1069	453.226			v1069	411.038			v1069	361.516
v10690	31.1538			v10690	28.8299			v10690	25.1427			v10690	22.3258			v10690	19.8357			v10690	16.7774
v10691	35.6269			v10691	32.7334			v10691	29.0536			v10691	25.8344			v10691	22.5793			v10691	18.8325
v10692	37.3028			v10692	34.9391			v10692	31.2925			v10692	27.9076			v10692	24.3758			v10692	20.352
v10693	39.5842			v10693	37.211			v10693	33.4977			v10693	29.9532			v10693	26.5281			v10693	21.7353
v10694	37.7308			v10694	35.4337			v10694	31.784			v10694	28.175			v10694	24.7338			v10694	20.4559
v10695	35.8249			v10695	33.776			v10695	30.3018			v10695	26.8294			v10695	23.3448			v10695	18.9842
v10696	36.7861			v10696	34.7397			v10696	31.2554			v10696	27.8999			v10696	24.3005			v10696	19.6923
v10697	38.5555			v10697	36.4612			v10697	32.9486			v10697	29.1485			v10697	25.4878			v10697	20.6181
v10698	39.8996			v10698	37.4441			v10698	33.8713			v10698	29.8806			v10698	25.8619			v10698	20.8938
v10699	41.6981			v10699	39.2246			v10699	35.4298			v10699	29.8609			v10699	25.5883			v10699	20.2515
v107	3.83067			v107	3.81864			v107	3.71172			v107	3.48867			v107	3.35954			v107	3.11714
v1070	533.05			v1070	489.064			v1070	432.347			v1070	386.285			v1070	341.98			v1070	304.124
v10700	40.744			v10700	37.6618			v10700	34.2781			v10700	28.8599			v10700	24.7672			v10700	19.5878
v10701	42.403			v10701	39.2689			v10701	35.7121			v10701	30.6985			v10701	26.4612			v10701	21.1266
v10702	39.9076			v10702	36.0238			v10702	32.7888			v10702	29.4415			v10702	25.8081			v10702	20.6083
v10703	38.8329			v10703	35.7841			v10703	32.5471			v10703	28.8103			v10703	25.3823			v10703	20.2385
v10704	36.4283			v10704	34.1598			v10704	31.2304			v10704	28.1328			v10704	24.9467			v10704	19.8544
v10705	183.8			v10705	148.316			v10705	120.542			v10705	101.591			v10705	89.5865			v10705	79.8279
v10706	38.3859			v10706	35.5594			v10706	32.6018			v10706	29.5577			v10706	26.6771			v10706	21.5182
v10707	188.176			v10707	150.568			v10707	120.361			v10707	102.521			v10707	88.8811			v10707	71.9919
v10708	37.9343			v10708	34.2266			v10708	31.2694			v10708	27.8046			v10708	24.6899			v10708	19.854
v10709	103.944			v10709	78.7057			v10709	64.8928			v10709	57.2861			v10709	49.4148			v10709	37.9327
v1071	596.807			v1071	548.188			v1071	485.506			v1071	438.756			v1071	391.44			v1071	348.686
v10710	39.2971			v10710	35.5198			v10710	32.4896			v10710	29.1168			v10710	25.9896			v10710	21.0798
v10711	94.3195			v10711	79.5114			v10711	69.8717			v10711	60.9885			v10711	51.0919			v10711	41.5314
v10712	36.1952			v10712	33.6704			v10712	30.7841			v10712	27.5804			v10712	24.7484			v10712	19.9608
v10713	62.8815			v10713	57.3992			v10713	51.8079			v10713	46.0649			v10713	40.8593			v10713	35.6453
v10714	34.0032			v10714	32.1312			v10714	29.3061			v10714	26.2084			v10714	23.4354			v10714	18.7497
v10715	73.7593			v10715	68.3082			v10715	61.2384			v10715	53.8176			v10715	47.3011			v10715	41.4149
v10716	33.5165			v10716	31.5964			v10716	27.8964			v10716	24.9147			v10716	22.1448			v10716	17.5768
v10717	70.2086			v10717	65.3615			v10717	58.9561			v10717	52.1207			v10717	45.5892			v10717	39.2828
v10718	39.6479			v10718	37.3373			v10718	33.1853			v10718	29.9599			v10718	26.6137			v10718	21.4599
v10719	74.2378			v10719	69.4789			v10719	62.8622			v10719	55.6876			v10719	48.4735			v10719	41.6927
v1072	593.384			v1072	543.95			v1072	493.027			v1072	443.164			v1072	398.542			v1072	349.162
v10720	39.598			v10720	36.724			v10720	32.6842			v10720	29.6091			v10720	25.9687			v10720	20.7411
v10721	85.3853			v10721	78.9616			v10721	70.264			v10721	62.3012			v10721	54.0687			v10721	46.3145
v10722	43.8117			v10722	40.6674			v10722	36.1499			v10722	32.9624			v10722	29.5387			v10722	24.1318
v10723	95.6278			v10723	88.0601			v10723	78.4215			v10723	66.9066			v10723	56.7658			v10723	48.6226
v10724	71.2138			v10724	59.138			v10724	50.3437			v10724	43.2893			v10724	38.0666			v10724	31.7271
v10725	88.9509			v10725	82.1311			v10725	72.4214			v10725	61.9814			v10725	51.9332			v10725	43.652
v10726	73.2763			v10726	60.6361			v10726	51.7265			v10726	44.4267			v10726	38.9951			v10726	32.4103
v10727	96.3351			v10727	88.971			v10727	78.555			v10727	67.3272			v10727	56.0393			v10727	46.0277
v10728	62.0013			v10728	52.3098			v10728	43.8933			v10728	37.155			v10728	32.3983			v10728	26.8185
v10729	134.246			v10729	123.803			v10729	105.768			v10729	88.597			v10729	74.4305			v10729	62.0458
v1073	357.746			v1073	338.743			v1073	313.699			v1073	286.648			v1073	260.317			v1073	236.965
v10730	65.1897			v10730	53.4406			v10730	45.3156			v10730	38.5139			v10730	33.2912			v10730	27.8534
v10731	224.048			v10731	203.887			v10731	171.723			v10731	142.602			v10731	120.578			v10731	101.537
v10732	47.9342			v10732	39.1758			v10732	35.5274			v10732	30.1951			v10732	26.2237			v10732	22.0157
v10733	233.851			v10733	209.106			v10733	174.099			v10733	143.466			v10733	120.918			v10733	101.859
v10734	265.727			v10734	240.093			v10734	200.129			v10734	161.438			v10734	133.763			v10734	111.601
v10735	239.16			v10735	215.296			v10735	179.576			v10735	146.36			v10735	125.064			v10735	107.148
v10736	231.557			v10736	207.192			v10736	173.705			v10736	141.493			v10736	118.911			v10736	101.421
v10737	226.152			v10737	201.977			v10737	168.278			v10737	137.712			v10737	117.029			v10737	99.36
v10738	12.4492			v10738	11.5713			v10738	10.4306			v10738	9.69941			v10738	9.06988			v10738	8.29925
v10739	18.3485			v10739	17.1029			v10739	15.5487			v10739	14.3202			v10739	13.0618			v10739	11.8792
v1074	322.588			v1074	304.924			v1074	283.497			v1074	262.978			v1074	243.097			v1074	222.405
v10740	14.0003			v10740	13.4206			v10740	12.3395			v10740	11.2835			v10740	10.1636			v10740	9.06453
v10741	21.9572			v10741	21.2739			v10741	14.4222			v10741	12.8966			v10741	11.5914			v10741	10.3156
v10742	22.2295			v10742	21.4364			v10742	14.4231			v10742	12.8215			v10742	11.5009			v10742	10.2355
v10743	26.0902			v10743	25.1988			v10743	17.923			v10743	16.0169			v10743	14.376			v10743	12.9607
v10744	26.503			v10744	25.6731			v10744	18.4184			v10744	16.5841			v10744	14.8061			v10744	13.3447
v10745	18.6752			v10745	17.9634			v10745	16.7167			v10745	15.2888			v10745	13.7813			v10745	12.3438
v10746	19.554			v10746	18.8216			v10746	17.5493			v10746	16.017			v10746	14.318			v10746	12.87
v10747	28.5176			v10747	26.8279			v10747	24.4176			v10747	21.7922			v10747	19.2081			v10747	16.9714
v10748	26.6168			v10748	25.343			v10748	22.8315			v10748	20.5116			v10748	18.2231			v10748	16.219
v10749	17.6571			v10749	16.7324			v10749	14.8903			v10749	13.3715			v10749	11.7602			v10749	10.3641
v1075	313.083			v1075	296.693			v1075	276.305			v1075	256.562			v1075	237.533			v1075	217.002
v10750	382.451			v10750	308.895			v10750	258.139			v10750	213.41			v10750	182.738			v10750	154.59
v10751	11.4541			v10751	11.0136			v10751	9.88672			v10751	8.78157			v10751	6.45378			v10751	5.59609
v10752	380.669			v10752	307.48			v10752	256.766			v10752	212.977			v10752	182.297			v10752	153.69
v10753	14.5525			v10753	13.8412			v10753	12.3843			v10753	11.117			v10753	8.52373			v10753	7.72052
v10754	10.9004			v10754	10.2071			v10754	9.49511			v10754	8.56235			v10754	7.54563			v10754	6.76278
v10755	14.6849			v10755	13.9201			v10755	12.6691			v10755	10.6547			v10755	9.33529			v10755	8.40263
v10756	12.6005			v10756	11.8985			v10756	10.9412			v10756	9.12907			v10756	7.95643			v10756	7.15213
v10757	19.0063			v10757	17.4736			v10757	15.6477			v10757	13.1212			v10757	11.4386			v10757	10.1497
v10758	16.0539			v10758	14.3935			v10758	12.4018			v10758	10.9418			v10758	9.58631			v10758	8.50622
v10759	9.12652			v10759	8.11953			v10759	6.91929			v10759	6.07708			v10759	5.29291			v10759	4.70392
v1076	707.55			v1076	634.66			v1076	563.306			v1076	491.267			v1076	428.536			v1076	374.258
v10760	16.899			v10760	15.6988			v10760	14.1144			v10760	11.7763			v10760	10.1988			v10760	9.14056
v10761	25.4365			v10761	23.5449			v10761	20.8801			v10761	17.5238			v10761	15.2334			v10761	13.8007
v10762	23.1294			v10762	21.1553			v10762	19.1146			v10762	16.1554			v10762	14.3643			v10762	13.1032
v10763	30.7799			v10763	28.4759			v10763	25.1193			v10763	20.261			v10763	17.5591			v10763	16.0598
v10764	34.7338			v10764	31.7797			v10764	27.5239			v10764	22.4125			v10764	19.3431			v10764	17.5246
v10765	35.0561			v10765	32.0931			v10765	27.7666			v10765	22.2619			v10765	19.2018			v10765	17.1698
v10766	39.4349			v10766	35.9301			v10766	31.3804			v10766	25.6705			v10766	22.0095			v10766	19.7097
v10767	36.4206			v10767	33.0893			v10767	28.7494			v10767	23.1674			v10767	19.8009			v10767	17.5295
v10768	28.2153			v10768	25.4661			v10768	22.5464			v10768	19.4162			v10768	16.5998			v10768	14.7212
v10769	24.0308			v10769	22.545			v10769	20.2958			v10769	17.3263			v10769	15.1475			v10769	13.505
v1077	662.149			v1077	601.57			v1077	537.115			v1077	476.873			v1077	415.198			v1077	365.843
v10770	23.1205			v10770	21.6569			v10770	19.6887			v10770	17.6213			v10770	15.7866			v10770	14.2073
v10771	19.8685			v10771	18.5331			v10771	16.8522			v10771	15.2076			v10771	13.7909			v10771	12.4617
v10772	18.4102			v10772	17.1514			v10772	15.646			v10772	14.1452			v10772	12.8147			v10772	11.6115
v10773	18.2924			v10773	16.9793			v10773	15.6847			v10773	14.1668			v10773	12.9678			v10773	11.9621
v10774	17.6605			v10774	16.6372			v10774	15.4748			v10774	13.991			v10774	12.7525			v10774	11.6536
v10775	18.1129			v10775	17.0723			v10775	15.8761			v10775	14.3574			v10775	13.1002			v10775	11.9811
v10776	19.6975			v10776	18.5241			v10776	16.8028			v10776	14.9525			v10776	13.6157			v10776	12.4567
v10777	20.8786			v10777	19.7116			v10777	18.0849			v10777	15.9652			v10777	14.464			v10777	13.16
v10778	15.9808			v10778	15.0098			v10778	13.7928			v10778	12.4485			v10778	11.288			v10778	10.2149
v10779	13.8639			v10779	12.8142			v10779	11.712			v10779	10.2775			v10779	9.29965			v10779	8.34449
v1078	662.339			v1078	601.759			v1078	537.303			v1078	477.066			v1078	415.351			v1078	365.842
v10780	20.3077			v10780	19.0538			v10780	13.684			v10780	11.8331			v10780	10.664			v10780	9.62505
v10781	24.161			v10781	22.6148			v10781	15.8549			v10781	13.6462			v10781	12.3847			v10781	11.2063
v10782	31.694			v10782	28.395			v10782	19.6849			v10782	16.6208			v10782	14.9007			v10782	13.3449
v10783	36.5508			v10783	30.7021			v10783	21.5403			v10783	18.3061			v10783	16.3116			v10783	14.6543
v10784	37.8559			v10784	32.1352			v10784	22.4116			v10784	19.0576			v10784	16.8306			v10784	14.8573
v10785	38.3312			v10785	32.6298			v10785	23.3365			v10785	19.8676			v10785	17.4488			v10785	15.5883
v10786	38.8501			v10786	34.0624			v10786	24.6125			v10786	20.9481			v10786	18.4549			v10786	16.3905
v10787	47.2821			v10787	43.2358			v10787	33.6146			v10787	22.4146			v10787	19.2103			v10787	16.9282
v10788	44.2997			v10788	40.1421			v10788	30.9291			v10788	20.2548			v10788	17.2086			v10788	15.2729
v10789	39.8253			v10789	36.7391			v10789	27.8749			v10789	18.4562			v10789	16.0851			v10789	14.2131
v1079	622.726			v1079	563.769			v1079	494.458			v1079	432.199			v1079	373.49			v1079	327.329
v10790	15.5567			v10790	13.951			v10790	12.9303			v10790	11.5753			v10790	10.3255			v10790	9.17905
v10791	7.49328			v10791	6.97157			v10791	6.53472			v10791	5.95422			v10791	5.44982			v10791	4.94926
v10792	8.52432			v10792	7.90524			v10792	7.41706			v10792	6.71783			v10792	6.11711			v10792	5.57543
v10793	12.1668			v10793	11.4401			v10793	10.6849			v10793	8.91137			v10793	7.98843			v10793	7.28262
v10794	10.687			v10794	10.0979			v10794	9.3417			v10794	7.80237			v10794	6.81088			v10794	6.12709
v10795	10.4978			v10795	9.92065			v10795	9.21349			v10795	7.72274			v10795	6.75866			v10795	5.99379
v10796	10.8419			v10796	10.2457			v10796	9.53355			v10796	7.9018			v10796	6.9559			v10796	6.1749
v10797	13.3961			v10797	12.6835			v10797	11.7628			v10797	9.79636			v10797	8.59213			v10797	7.50135
v10798	14.4426			v10798	13.6691			v10798	12.5605			v10798	10.5112			v10798	9.0885			v10798	7.86828
v10799	17.0403			v10799	16.0644			v10799	14.2581			v10799	12.4231			v10799	10.8236			v10799	9.2962
v108	6.03748			v108	5.97158			v108	5.7021			v108	5.20713			v108	4.62029			v108	4.09561
v1080	613.037			v1080	554.244			v1080	485.824			v1080	423.206			v1080	363.193			v1080	315.911
v10800	17.5545			v10800	16.5253			v10800	14.717			v10800	12.7745			v10800	11.0761			v10800	9.64153
v10801	15.5894			v10801	14.7793			v10801	13.6426			v10801	11.4215			v10801	10.0237			v10801	8.86072
v10802	13.5701			v10802	12.6536			v10802	11.8377			v10802	10.4917			v10802	9.33933			v10802	8.40452
v10803	17.8186			v10803	16.6965			v10803	15.486			v10803	13.8755			v10803	11.9611			v10803	10.259
v10804	21.4445			v10804	20.1562			v10804	18.7481			v10804	16.4735			v10804	14.3123			v10804	12.2109
v10805	26.5911			v10805	25.0934			v10805	23.3026			v10805	20.4602			v10805	17.8714			v10805	15.2591
v10806	29.8637			v10806	28.0146			v10806	25.6374			v10806	22.5983			v10806	20.1963			v10806	17.4365
v10807	40.3236			v10807	37.5469			v10807	34.3627			v10807	30.4302			v10807	26.9316			v10807	23.5252
v10808	42.0569			v10808	38.8952			v10808	35.6913			v10808	31.271			v10808	27.6442			v10808	24.3124
v10809	38.853			v10809	36.2265			v10809	33.3416			v10809	29.1617			v10809	25.7761			v10809	22.7274
v1081	649.921			v1081	575.676			v1081	495.127			v1081	424.303			v1081	356.743			v1081	293.286
v10810	41.0854			v10810	38.1047			v10810	34.7729			v10810	30.1402			v10810	26.5673			v10810	23.0669
v10811	40.054			v10811	37.1594			v10811	33.9366			v10811	29.6594			v10811	26.2564			v10811	22.7061
v10812	34.3241			v10812	31.859			v10812	29.2064			v10812	25.4573			v10812	22.6266			v10812	19.7898
v10813	30.9207			v10813	29.0325			v10813	26.565			v10813	23.169			v10813	20.6455			v10813	18.1807
v10814	31.3199			v10814	29.4567			v10814	26.7949			v10814	23.1339			v10814	20.4431			v10814	18.1789
v10815	26.7329			v10815	25.1139			v10815	22.5811			v10815	19.1596			v10815	16.997			v10815	15.1749
v10816	34.7277			v10816	32.8615			v10816	29.2508			v10816	25.004			v10816	22.1344			v10816	19.298
v10817	24.6472			v10817	23.2381			v10817	20.8259			v10817	17.9353			v10817	15.7626			v10817	14.0336
v10818	18.532			v10818	17.9287			v10818	16.262			v10818	14.0063			v10818	12.6829			v10818	11.2499
v10819	14.7437			v10819	14.2553			v10819	13.0739			v10819	11.4123			v10819	10.3173			v10819	9.31314
v1082	610.575			v1082	541.024			v1082	475.406			v1082	403.416			v1082	340.057			v1082	282.615
v10820	9.13427			v10820	8.85969			v10820	8.17835			v10820	7.58355			v10820	7.04615			v10820	6.07531
v10821	8.10192			v10821	7.87092			v10821	7.25697			v10821	6.77908			v10821	6.31123			v10821	5.34065
v10822	9.3943			v10822	9.16343			v10822	8.51588			v10822	7.18237			v10822	6.5042			v10822	5.82268
v10823	7.40998			v10823	7.13224			v10823	6.59922			v10823	6.10954			v10823	5.62562			v10823	4.80591
v10824	5.88704			v10824	5.5981			v10824	5.09472			v10824	4.59503			v10824	4.25906			v10824	3.96884
v10825	4.98368			v10825	4.74386			v10825	4.39612			v10825	4.01363			v10825	3.76835			v10825	3.50781
v10826	4.71862			v10826	4.50006			v10826	4.15858			v10826	3.80836			v10826	3.57137			v10826	3.32265
v10827	6.29488			v10827	6.02178			v10827	5.65284			v10827	5.23808			v10827	4.87881			v10827	4.29627
v10828	4.47968			v10828	4.17654			v10828	3.84476			v10828	3.42751			v10828	3.11904			v10828	2.85621
v10829	4.50867			v10829	4.21763			v10829	3.88777			v10829	3.55819			v10829	3.25162			v10829	2.92819
v1083	3.59156			v1083	3.57726			v1083	3.43913			v1083	3.18105			v1083	3.08287			v1083	2.8286
v10830	5.04361			v10830	4.73275			v10830	4.39305			v10830	4.03678			v10830	3.68357			v10830	3.3269
v10831	5.37577			v10831	5.04001			v10831	4.65576			v10831	4.20859			v10831	3.85356			v10831	3.45273
v10832	5.37351			v10832	5.08002			v10832	4.69608			v10832	4.3146			v10832	3.9462			v10832	3.58535
v10833	5.7487			v10833	5.33327			v10833	4.89372			v10833	4.49753			v10833	4.12409			v10833	3.73819
v10834	5.43114			v10834	5.031			v10834	4.39196			v10834	3.89032			v10834	3.54262			v10834	3.20177
v10835	5.24417			v10835	4.87366			v10835	4.23915			v10835	3.73032			v10835	3.44047			v10835	3.06639
v10836	5.29771			v10836	4.8464			v10836	4.2497			v10836	3.80034			v10836	3.51158			v10836	3.17332
v10837	6.18991			v10837	5.61359			v10837	4.93353			v10837	4.49227			v10837	4.14286			v10837	3.71937
v10838	5.57966			v10838	5.0421			v10838	4.63045			v10838	4.27084			v10838	3.9437			v10838	3.48278
v10839	6.25204			v10839	5.76486			v10839	5.3222			v10839	4.92074			v10839	4.50678			v10839	4.05294
v1084	5.42278			v1084	5.33207			v1084	5.08765			v1084	4.59723			v1084	4.036			v1084	3.52268
v10840	3.64143			v10840	2.77231			v10840	2.11381			v10840	1.7081			v10840	1.58525			v10840	1.48264
v10841	5.92095			v10841	5.42156			v10841	4.96482			v10841	4.58034			v10841	4.19728			v10841	3.77799
v10842	192.796			v10842	173.251			v10842	156.776			v10842	140.177			v10842	126.117			v10842	110.592
v10843	6.89261			v10843	6.31494			v10843	5.77166			v10843	5.33625			v10843	4.9048			v10843	4.42617
v10844	283.498			v10844	260.216			v10844	238.77			v10844	220.553			v10844	198.994			v10844	181.837
v10845	8.58988			v10845	7.88042			v10845	7.23557			v10845	6.68817			v10845	6.18011			v10845	5.64945
v10846	404.766			v10846	377.509			v10846	353.147			v10846	330.26			v10846	304.897			v10846	281.615
v10847	8.11575			v10847	7.39971			v10847	6.61345			v10847	6.08951			v10847	5.64303			v10847	5.11401
v10848	3.644			v10848	2.76874			v10848	2.10756			v10848	1.69106			v10848	1.56732			v10848	1.50333
v10849	9.56531			v10849	8.87981			v10849	8.01308			v10849	7.38527			v10849	6.75283			v10849	6.07044
v1085	2.67418			v1085	2.66938			v1085	2.36539			v1085	2.10198			v1085	1.98078			v1085	1.81553
v10850	9.12237			v10850	8.36631			v10850	7.41337			v10850	6.80662			v10850	6.17988			v10850	5.52561
v10851	9.70693			v10851	8.93022			v10851	7.71871			v10851	7.02825			v10851	6.3469			v10851	5.63423
v10852	10.1974			v10852	9.36371			v10852	8.0241			v10852	7.24675			v10852	6.59817			v10852	5.79443
v10853	12.3375			v10853	11.4585			v10853	10.1352			v10853	9.31094			v10853	8.52857			v10853	7.46479
v10854	21.0796			v10854	17.7632			v10854	14.175			v10854	12.9353			v10854	12.0072			v10854	10.589
v10855	23.5915			v10855	20.1499			v10855	16.6344			v10855	15.5895			v10855	14.4344			v10855	12.6567
v10856	31.2037			v10856	27.2603			v10856	23.1744			v10856	21.7512			v10856	20.0762			v10856	17.9372
v10857	46.0137			v10857	40.7769			v10857	34.4465			v10857	31.8834			v10857	29.5942			v10857	26.6332
v10858	52.0698			v10858	46.214			v10858	38.9812			v10858	35.5842			v10858	32.8693			v10858	29.6386
v10859	53.6479			v10859	47.6343			v10859	40.2649			v10859	36.503			v10859	33.5172			v10859	29.9076
v1086	5.32994			v1086	4.38695			v1086	3.9633			v1086	3.6529			v1086	3.40049			v1086	3.13044
v10860	52.5426			v10860	44.5198			v10860	37.2514			v10860	33.4715			v10860	30.684			v10860	27.5455
v10861	46.0885			v10861	40.7849			v10861	36.6149			v10861	32.7167			v10861	30.1717			v10861	27.1131
v10862	42.185			v10862	37.3298			v10862	33.8101			v10862	30.3568			v10862	28.1329			v10862	25.459
v10863	40.068			v10863	35.288			v10863	31.8155			v10863	28.474			v10863	26.0232			v10863	23.5117
v10864	121.168			v10864	109.201			v10864	98.0847			v10864	89.65			v10864	82.8348			v10864	76.2265
v10865	32.0092			v10865	28.6353			v10865	25.9772			v10865	23.5738			v10865	21.6866			v10865	19.9748
v10866	133.292			v10866	120.181			v10866	107.874			v10866	98.9587			v10866	91.697			v10866	84.5114
v10867	33.1514			v10867	31.4472			v10867	28.4704			v10867	25.8689			v10867	24.0625			v10867	21.8586
v10868	163.984			v10868	147.918			v10868	134.114			v10868	123.134			v10868	112.606			v10868	103.17
v10869	32.8053			v10869	31.1045			v10869	28.1104			v10869	25.4048			v10869	23.2382			v10869	21.1697
v1087	234.712			v1087	140.515			v1087	102.643			v1087	83.3226			v1087	64.6622			v1087	43.1425
v10870	266.117			v10870	238.457			v10870	213.83			v10870	192.659			v10870	173.599			v10870	154.856
v10871	27.9947			v10871	26.495			v10871	23.8457			v10871	21.2385			v10871	19.3513			v10871	17.5428
v10872	365.116			v10872	328.463			v10872	296.111			v10872	257.482			v10872	224.856			v10872	199.449
v10873	28.0545			v10873	26.1995			v10873	23.6646			v10873	21.2487			v10873	19.4298			v10873	17.5491
v10874	267.518			v10874	249.41			v10874	231.429			v10874	197.86			v10874	177.821			v10874	154.4
v10875	31.7216			v10875	29.3581			v10875	26.3742			v10875	23.3967			v10875	21.3683			v10875	19.1667
v10876	192.338			v10876	179.225			v10876	167.797			v10876	156.5			v10876	142.631			v10876	121.609
v10877	30.3163			v10877	28.0187			v10877	25.2232			v10877	22.3358			v10877	20.3709			v10877	18.241
v10878	247.378			v10878	231.801			v10878	216.045			v10878	185.416			v10878	165.949			v10878	143.62
v10879	203.243			v10879	191.11			v10879	180.251			v10879	170.175			v10879	154.039			v10879	130.399
v1088	397.094			v1088	168.955			v1088	122.647			v1088	99.9548			v1088	76.7573			v1088	51.4531
v10880	187.528			v10880	176.162			v10880	167.081			v10880	156.684			v10880	145.31			v10880	134.431
v10881	167.838			v10881	157.768			v10881	149.283			v10881	141.287			v10881	130.655			v10881	119.548
v10882	166.305			v10882	156.068			v10882	147.548			v10882	138.378			v10882	128.619			v10882	118.233
v10883	189.286			v10883	177.646			v10883	167.617			v10883	157.534			v10883	145.648			v10883	133.618
v10884	223.303			v10884	211.3			v10884	199.835			v10884	186.358			v10884	172.247			v10884	156.381
v10885	336.48			v10885	314.249			v10885	289.815			v10885	267.23			v10885	243.405			v10885	220.874
v10886	450.393			v10886	418.472			v10886	388.965			v10886	358.057			v10886	328.998			v10886	299.207
v10887	6.07358			v10887	4.8866			v10887	4.02248			v10887	3.59197			v10887	3.19228			v10887	2.7919
v10888	63.382			v10888	57.0392			v10888	49.3713			v10888	42.6879			v10888	37.8886			v10888	32.3412
v10889	59.2049			v10889	53.4275			v10889	46.2345			v10889	40.1404			v10889	35.6201			v10889	30.2886
v1089	257.389			v1089	110.686			v1089	75.8745			v1089	61.5401			v1089	48.1409			v1089	27.0131
v10890	58.8862			v10890	53.1114			v10890	46.0154			v10890	40.1283			v10890	35.4552			v10890	30.2139
v10891	105.726			v10891	81.525			v10891	67.2523			v10891	58.4162			v10891	51.4225			v10891	45.8326
v10892	140.412			v10892	115.704			v10892	101.191			v10892	90.1585			v10892	83.2118			v10892	71.9693
v10893	117.502			v10893	95.5033			v10893	81.7322			v10893	73.8233			v10893	66.1739			v10893	58.2196
v10894	105.212			v10894	86.6835			v10894	73.7713			v10894	65.7209			v10894	56.6618			v10894	48.4119
v10895	104.715			v10895	90.138			v10895	79.3088			v10895	70.0588			v10895	60.1874			v10895	51.589
v10896	108.947			v10896	94.7843			v10896	84.2782			v10896	74.4949			v10896	62.5317			v10896	52.1135
v10897	62.8931			v10897	55.2982			v10897	49.1769			v10897	43.0116			v10897	36.4596			v10897	29.5478
v10898	52.4432			v10898	43.6861			v10898	38.2389			v10898	33.0816			v10898	28.264			v10898	23.5368
v10899	42.5096			v10899	35.641			v10899	30.6058			v10899	26.4689			v10899	22.9828			v10899	19.4216
v109	1214.87			v109	945.844			v109	786.873			v109	622.454			v109	461.831			v109	355.117
v1090	741.549			v1090	649.509			v1090	559.998			v1090	464.913			v1090	380.466			v1090	298.616
v10900	43.5202			v10900	36.1551			v10900	30.6136			v10900	26.8868			v10900	23.9101			v10900	20.4571
v10901	45.3962			v10901	37.9065			v10901	32.2673			v10901	28.2122			v10901	24.9563			v10901	21.2484
v10902	41.8619			v10902	35.2915			v10902	30.0766			v10902	26.6915			v10902	23.4747			v10902	19.8432
v10903	43.0026			v10903	36.6025			v10903	31.7442			v10903	28.3473			v10903	24.8028			v10903	20.9455
v10904	41.2355			v10904	34.9459			v10904	30.1724			v10904	27.0551			v10904	23.7498			v10904	19.9988
v10905	45.3079			v10905	39.0297			v10905	34.0026			v10905	30.5455			v10905	26.9013			v10905	22.9561
v10906	48.9855			v10906	42.1764			v10906	36.3958			v10906	32.4062			v10906	28.4599			v10906	24.1331
v10907	55.1379			v10907	48.5426			v10907	41.1279			v10907	36.153			v10907	31.6025			v10907	26.5224
v10908	63.8579			v10908	47.561			v10908	39.9345			v10908	35.1079			v10908	31.1306			v10908	26.413
v10909	59.5492			v10909	45.4853			v10909	38.6858			v10909	33.7244			v10909	29.4455			v10909	24.6337
v1091	2615.47			v1091	2184.82			v1091	1844.46			v1091	1533.22			v1091	1253.96			v1091	1016.36
v10910	58.9611			v10910	45.2957			v10910	39.618			v10910	34.9144			v10910	30.3057			v10910	25.0645
v10911	56.4204			v10911	43.0405			v10911	37.49			v10911	32.9571			v10911	28.143			v10911	22.9573
v10912	53.7773			v10912	41.9563			v10912	36.5477			v10912	32.5598			v10912	28.5574			v10912	24.0144
v10913	31.8604			v10913	29.1086			v10913	25.5157			v10913	22.5195			v10913	19.8982			v10913	17.1429
v10914	31.5223			v10914	28.6158			v10914	24.8533			v10914	21.7183			v10914	18.9016			v10914	16.2116
v10915	29.637			v10915	27.2981			v10915	23.9615			v10915	21.4493			v10915	18.7507			v10915	16.0203
v10916	30.127			v10916	27.7011			v10916	24.032			v10916	21.3324			v10916	18.6791			v10916	15.7783
v10917	31.1015			v10917	28.3631			v10917	24.6273			v10917	21.6654			v10917	19.1357			v10917	16.1022
v10918	32.3291			v10918	29.8371			v10918	25.9251			v10918	22.7652			v10918	20.0616			v10918	16.6993
v10919	37.0861			v10919	34.4353			v10919	30.4784			v10919	27.2807			v10919	23.9099			v10919	19.8069
v1092	8865.35			v1092	7751.44			v1092	6155.83			v1092	4880.21			v1092	3857.3			v1092	3054.8
v10920	39.7662			v10920	37.2328			v10920	33.318			v10920	29.8944			v10920	26.4113			v10920	21.9717
v10921	42.4697			v10921	39.4657			v10921	35.4709			v10921	31.0702			v10921	27.3047			v10921	22.3459
v10922	39.5191			v10922	36.6195			v10922	32.8721			v10922	29.2239			v10922	25.5111			v10922	20.7541
v10923	36.5591			v10923	34.5314			v10923	31.116			v10923	27.8845			v10923	24.3772			v10923	19.9323
v10924	36.4093			v10924	34.3828			v10924	31.0017			v10924	27.5373			v10924	23.9186			v10924	19.4746
v10925	39.3014			v10925	36.8468			v10925	33.3378			v10925	29.7475			v10925	25.9695			v10925	20.9939
v10926	39.4535			v10926	37.0366			v10926	33.5466			v10926	29.6273			v10926	25.9504			v10926	21.1781
v10927	40.3414			v10927	37.777			v10927	34.3352			v10927	30.9374			v10927	27.3082			v10927	21.8715
v10928	39.3083			v10928	36.9558			v10928	33.6899			v10928	29.7794			v10928	26.0699			v10928	20.8125
v10929	38.7335			v10929	36.4005			v10929	33.1789			v10929	29.355			v10929	25.6091			v10929	20.3954
v1093	9509.21			v1093	8399.87			v1093	7241.24			v1093	6035.23			v1093	4885.39			v1093	3915.58
v10930	41.7625			v10930	39.2524			v10930	35.9437			v10930	32.4432			v10930	28.37			v10930	22.7572
v10931	36.5261			v10931	34.2712			v10931	31.3514			v10931	28.0724			v10931	24.3204			v10931	19.4063
v10932	183.655			v10932	150.569			v10932	124.245			v10932	104.33			v10932	91.0302			v10932	80.6687
v10933	34.9974			v10933	32.8517			v10933	30.048			v10933	27.4673			v10933	24.7714			v10933	19.9271
v10934	163.7			v10934	134.65			v10934	110.974			v10934	95.776			v10934	83.8071			v10934	67.1149
v10935	37.0278			v10935	34.67			v10935	31.5783			v10935	28.4504			v10935	25.0158			v10935	20.1081
v10936	90.8693			v10936	68.458			v10936	56.0336			v10936	48.3323			v10936	41.1185			v10936	34.1169
v10937	35.7125			v10937	33.5283			v10937	30.6601			v10937	27.5797			v10937	24.2034			v10937	19.4145
v10938	78.9237			v10938	68.4396			v10938	59.6468			v10938	52.7922			v10938	44.454			v10938	35.1868
v10939	34.0112			v10939	32.1497			v10939	29.3426			v10939	26.3314			v10939	23.067			v10939	18.4591
v1094	2517.19			v1094	2195.59			v1094	1886.99			v1094	1530.67			v1094	1270.66			v1094	1054.21
v10940	62.4267			v10940	57.16			v10940	51.8624			v10940	46.0716			v10940	40.978			v10940	35.5922
v10941	33.0073			v10941	31.1735			v10941	28.4244			v10941	25.4635			v10941	22.2376			v10941	17.7457
v10942	68.9171			v10942	64.5397			v10942	58.8124			v10942	51.6647			v10942	45.2023			v10942	39.004
v10943	35.8412			v10943	33.9394			v10943	30.1313			v10943	27.1875			v10943	24.1834			v10943	19.4082
v10944	72.8622			v10944	67.8062			v10944	60.7458			v10944	53.3619			v10944	46.3578			v10944	40.3574
v10945	40.2879			v10945	37.5824			v10945	33.5951			v10945	30.4692			v10945	26.8871			v10945	21.578
v10946	78.9559			v10946	72.756			v10946	64.0856			v10946	55.9468			v10946	48.195			v10946	41.1418
v10947	66.4137			v10947	56.0549			v10947	49.764			v10947	43.1649			v10947	37.9674			v10947	31.3466
v10948	85.3571			v10948	78.7937			v10948	70.0406			v10948	61.0149			v10948	52.4511			v10948	44.7605
v10949	71.7404			v10949	60.9978			v10949	53.6629			v10949	46.5491			v10949	40.8173			v10949	33.8323
v1095	1143.68			v1095	1052.81			v1095	910.415			v1095	699.633			v1095	591.055			v1095	501.332
v10950	92.0742			v10950	85.3706			v10950	75.6032			v10950	63.1392			v10950	53.294			v10950	44.8405
v10951	77.314			v10951	64.7929			v10951	56.0328			v10951	48.6811			v10951	42.6429			v10951	35.3476
v10952	85.0444			v10952	79.1334			v10952	69.9656			v10952	57.8519			v10952	48.4064			v10952	40.6636
v10953	66.046			v10953	54.5799			v10953	46.6882			v10953	40.0616			v10953	35.0548			v10953	29.2701
v10954	81.6657			v10954	75.6938			v10954	66.9906			v10954	55.6253			v10954	46.7088			v10954	39.4266
v10955	90.5597			v10955	83.733			v10955	74.0515			v10955	62.2073			v10955	52.597			v10955	44.35
v10956	115.556			v10956	106.088			v10956	92.3092			v10956	77.3107			v10956	65.4627			v10956	55.5051
v10957	142.482			v10957	128.611			v10957	109.992			v10957	91.2729			v10957	75.8537			v10957	64.0922
v10958	178.355			v10958	157.54			v10958	133.766			v10958	110.755			v10958	92.2859			v10958	77.0057
v10959	2.7217			v10959	2.70128			v10959	2.69891			v10959	2.68303			v10959	2.4757			v10959	2.27337
v1096	605.512			v1096	565.774			v1096	501.25			v1096	428.73			v1096	365.718			v1096	313.163
v10960	14.6404			v10960	13.5775			v10960	12.2534			v10960	11.2859			v10960	10.4922			v10960	9.59333
v10961	16.4717			v10961	15.4049			v10961	13.8477			v10961	12.519			v10961	11.1612			v10961	9.92778
v10962	21.8441			v10962	21.1632			v10962	14.4189			v10962	12.9779			v10962	11.7095			v10962	10.4587
v10963	22.1166			v10963	21.4316			v10963	14.5907			v10963	13.1575			v10963	11.9044			v10963	10.5707
v10964	22.3964			v10964	21.6992			v10964	14.7906			v10964	13.148			v10964	11.8415			v10964	10.5249
v10965	24.8825			v10965	24.0834			v10965	16.7329			v10965	14.8469			v10965	13.3434			v10965	11.8319
v10966	26.0859			v10966	25.2771			v10966	17.6494			v10966	15.6699			v10966	13.9943			v10966	12.4404
v10967	15.9656			v10967	15.316			v10967	14.1851			v10967	12.8952			v10967	11.4853			v10967	10.2606
v10968	19.8837			v10968	19.0747			v10968	17.5625			v10968	15.8046			v10968	14.0574			v10968	12.6733
v10969	22.7139			v10969	21.2243			v10969	19.0797			v10969	16.8425			v10969	14.665			v10969	12.7514
v1097	559.875			v1097	521.239			v1097	380.907			v1097	328.883			v1097	283.455			v1097	238.901
v10970	12.2693			v10970	11.5648			v10970	10.5803			v10970	8.9823			v10970	6.86593			v10970	5.79583
v10971	13.2752			v10971	12.5258			v10971	11.428			v10971	9.67214			v10971	7.37058			v10971	6.32251
v10972	6.41385			v10972	5.91725			v10972	5.10594			v10972	4.31902			v10972	3.69506			v10972	3.25989
v10973	16.144			v10973	15.3527			v10973	13.836			v10973	12.2451			v10973	9.20644			v10973	8.03613
v10974	63.6947			v10974	61.9805			v10974	16.9026			v10974	13.1613			v10974	10.9251			v10974	8.13996
v10975	7.8253			v10975	7.10442			v10975	6.46874			v10975	5.75648			v10975	4.96584			v10975	4.38495
v10976	13.0918			v10976	11.983			v10976	10.2777			v10976	8.58987			v10976	7.39887			v10976	6.52993
v10977	14.5319			v10977	13.2973			v10977	11.3717			v10977	9.55423			v10977	8.28081			v10977	7.33683
v10978	9.20141			v10978	8.20979			v10978	7.01426			v10978	6.17496			v10978	5.41587			v10978	4.75726
v10979	8.53115			v10979	7.58888			v10979	6.44488			v10979	5.6652			v10979	4.92555			v10979	4.2984
v1098	522.112			v1098	488.912			v1098	353.619			v1098	307.853			v1098	266.992			v1098	227.921
v10980	29.2537			v10980	26.5854			v10980	23.0368			v10980	18.72			v10980	16.1013			v10980	14.4939
v10981	24.8789			v10981	23.1809			v10981	20.505			v10981	16.4204			v10981	14.0887			v10981	12.8187
v10982	25.8099			v10982	23.8569			v10982	20.9406			v10982	16.862			v10982	14.6037			v10982	13.4301
v10983	27.7383			v10983	25.4544			v10983	22.0293			v10983	17.7271			v10983	15.3892			v10983	13.8468
v10984	19.0445			v10984	17.3966			v10984	15.0886			v10984	12.0141			v10984	10.2289			v10984	9.16306
v10985	8.76975			v10985	7.9294			v10985	6.70547			v10985	5.38324			v10985	4.39196			v10985	3.81978
v10986	22.9785			v10986	20.6267			v10986	17.9457			v10986	15.0836			v10986	13.0147			v10986	11.5849
v10987	25.7162			v10987	23.368			v10987	20.3493			v10987	17.524			v10987	15.3549			v10987	13.6211
v10988	26.7611			v10988	25.1509			v10988	22.2293			v10988	18.8057			v10988	16.4665			v10988	14.6944
v10989	29.6539			v10989	27.9236			v10989	25.529			v10989	22.964			v10989	20.3867			v10989	18.3521
v1099	401.003			v1099	372.558			v1099	331.902			v1099	292.776			v1099	256.094			v1099	218.004
v10990	25.2489			v10990	23.5796			v10990	21.6357			v10990	19.4332			v10990	17.2681			v10990	15.4018
v10991	21.5378			v10991	20.3485			v10991	18.7523			v10991	17.1518			v10991	15.5351			v10991	13.9944
v10992	23.1615			v10992	21.6629			v10992	20.125			v10992	18.275			v10992	16.6068			v10992	15.0833
v10993	21.9651			v10993	20.5509			v10993	19.0579			v10993	17.1971			v10993	15.4304			v10993	13.8379
v10994	16.6819			v10994	15.4477			v10994	14.1097			v10994	12.602			v10994	11.2453			v10994	10.0837
v10995	16.9959			v10995	15.7812			v10995	14.5754			v10995	13.1443			v10995	11.9542			v10995	10.7686
v10996	16.5796			v10996	15.4135			v10996	13.9825			v10996	12.4505			v10996	11.2336			v10996	10.2502
v10997	16.8324			v10997	15.7193			v10997	14.503			v10997	13.1348			v10997	12.0331			v10997	11.0971
v10998	17.2063			v10998	15.9613			v10998	13.9344			v10998	12.1874			v10998	10.9726			v10998	9.91817
v10999	22.6309			v10999	21.2207			v10999	14.7231			v10999	12.6964			v10999	11.4644			v10999	10.3933
v11	1739.64			v11	1491.47			v11	1252.18			v11	1006.96			v11	780.135			v11	627.516
v110	1015.4			v110	771.681			v110	613.203			v110	510.523			v110	391.886			v110	306.792
v1100	431.144			v1100	397.084			v1100	351.566			v1100	309.126			v1100	269.471			v1100	232.377
v11000	23.8486			v11000	21.8198			v11000	15.1525			v11000	13.0526			v11000	11.7889			v11000	10.652
v11001	19.9445			v11001	17.6789			v11001	14.8756			v11001	12.9653			v11001	11.8092			v11001	10.7433
v11002	23.5959			v11002	19.4826			v11002	16.5518			v11002	14.5239			v11002	13.0786			v11002	11.7598
v11003	29.6425			v11003	24.0652			v11003	20.6021			v11003	18.36			v11003	16.5575			v11003	14.866
v11004	43.213			v11004	36.2724			v11004	26.0969			v11004	22.2509			v11004	19.6568			v11004	17.591
v11005	39.3138			v11005	34.0218			v11005	24.2082			v11005	20.3247			v11005	17.8615			v11005	15.8199
v11006	32.4913			v11006	29.7519			v11006	25.1933			v11006	21.7968			v11006	19.3061			v11006	17.1857
v11007	26.8252			v11007	24.9763			v11007	22.6129			v11007	20.2174			v11007	17.9906			v11007	16.0389
v11008	26.1278			v11008	24.0458			v11008	21.6424			v11008	19.0343			v11008	16.8062			v11008	15.0726
v11009	22.1794			v11009	20.1849			v11009	18.5225			v11009	16.3975			v11009	14.4791			v11009	12.9262
v1101	481.887			v1101	443.102			v1101	388.878			v1101	341.943			v1101	297.633			v1101	252.277
v11010	9.38175			v11010	8.76018			v11010	8.17687			v11010	7.40942			v11010	6.69535			v11010	6.07178
v11011	12.0808			v11011	10.9798			v11011	10.215			v11011	9.20367			v11011	8.31197			v11011	7.4956
v11012	15.9081			v11012	14.9218			v11012	13.8773			v11012	11.6503			v11012	10.2707			v11012	9.06926
v11013	16.2775			v11013	15.2908			v11013	14.1478			v11013	11.939			v11013	10.3423			v11013	9.17879
v11014	16.4811			v11014	15.1071			v11014	13.9088			v11014	11.7222			v11014	10.1956			v11014	9.13441
v11015	15.1434			v11015	14.2586			v11015	13.0913			v11015	11.0674			v11015	9.72305			v11015	8.66938
v11016	15.3484			v11016	14.351			v11016	13.2238			v11016	11.1634			v11016	9.88286			v11016	8.77939
v11017	15.6885			v11017	14.7112			v11017	13.5763			v11017	11.4737			v11017	9.99578			v11017	8.81902
v11018	16.6527			v11018	15.6788			v11018	14.4591			v11018	12.2885			v11018	10.6474			v11018	9.31371
v11019	20.1169			v11019	18.5718			v11019	16.639			v11019	14.4027			v11019	12.5361			v11019	10.9197
v1102	466.97			v1102	431.512			v1102	384.158			v1102	343.669			v1102	299.493			v1102	254.691
v11020	21.0956			v11020	19.4608			v11020	17.4266			v11020	15.1705			v11020	13.23			v11020	11.4566
v11021	15.2349			v11021	14.1401			v11021	13.2508			v11021	11.9217			v11021	10.6803			v11021	9.68015
v11022	17.9251			v11022	16.6659			v11022	15.5027			v11022	13.8672			v11022	12.1351			v11022	10.7287
v11023	28.1007			v11023	26.3496			v11023	24.4083			v11023	21.5548			v11023	19.2429			v11023	16.9808
v11024	42.6368			v11024	39.872			v11024	36.8066			v11024	32.3887			v11024	28.7125			v11024	25.2885
v11025	52.3033			v11025	48.9253			v11025	44.8673			v11025	39.2517			v11025	34.4702			v11025	30.0877
v11026	49.9166			v11026	46.6882			v11026	42.747			v11026	37.1612			v11026	32.787			v11026	28.6042
v11027	45.3715			v11027	41.7856			v11027	37.8968			v11027	33.0452			v11027	29.4663			v11027	25.9006
v11028	41.6759			v11028	38.7659			v11028	35.4167			v11028	30.8465			v11028	27.5005			v11028	24.2397
v11029	39.7234			v11029	36.9453			v11029	33.9121			v11029	29.82			v11029	26.5993			v11029	22.9654
v1103	649.894			v1103	596.34			v1103	524.916			v1103	453.761			v1103	390.225			v1103	325.604
v11030	40.1115			v11030	37.2964			v11030	34.1605			v11030	29.9764			v11030	26.7869			v11030	23.0006
v11031	34.6257			v11031	32.3257			v11031	29.7626			v11031	26.1736			v11031	23.0494			v11031	20.3229
v11032	32.0688			v11032	29.8544			v11032	26.7955			v11032	23.2165			v11032	20.8748			v11032	18.1079
v11033	29.5329			v11033	27.5765			v11033	24.7149			v11033	21.213			v11033	19.0457			v11033	16.6328
v11034	20.8424			v11034	19.6045			v11034	17.7975			v11034	15.4468			v11034	13.9309			v11034	12.1082
v11035	16.2997			v11035	15.5539			v11035	14.1027			v11035	12.3877			v11035	11.1339			v11035	10.0076
v11036	12.1176			v11036	11.614			v11036	10.6252			v11036	9.2943			v11036	8.45543			v11036	7.61512
v11037	7.00291			v11037	6.78109			v11037	6.30656			v11037	5.84731			v11037	5.53086			v11037	4.70612
v11038	4.0008			v11038	3.86321			v11038	3.57173			v11038	3.2502			v11038	3.04129			v11038	2.81061
v11039	3.69454			v11039	3.57627			v11039	3.33632			v11039	3.09331			v11039	2.87075			v11039	2.64222
v1104	650.364			v1104	599.485			v1104	533.711			v1104	466.472			v1104	402.332			v1104	334.156
v11040	3.11246			v11040	3.02534			v11040	2.86279			v11040	2.69898			v11040	2.52757			v11040	2.3193
v11041	2.77899			v11041	2.70045			v11041	2.55388			v11041	2.40179			v11041	2.25102			v11041	2.07094
v11042	2.77201			v11042	2.63899			v11042	2.48636			v11042	2.34967			v11042	2.21277			v11042	2.0424
v11043	2.73317			v11043	2.59994			v11043	2.44794			v11043	2.2999			v11043	2.15188			v11043	2.00462
v11044	4.85618			v11044	4.65477			v11044	4.42716			v11044	4.18381			v11044	3.91046			v11044	3.33181
v11045	5.60975			v11045	5.36847			v11045	5.10518			v11045	4.84619			v11045	4.43783			v11045	3.79182
v11046	6.00717			v11046	5.76256			v11046	5.44935			v11046	5.13826			v11046	4.72163			v11046	4.13204
v11047	4.17302			v11047	3.94447			v11047	3.68251			v11047	3.40836			v11047	3.14032			v11047	2.8565
v11048	5.02578			v11048	4.76329			v11048	4.38206			v11048	3.92667			v11048	3.52807			v11048	3.12279
v11049	8.41818			v11049	7.89175			v11049	7.20625			v11049	6.39925			v11049	5.88873			v11049	5.3332
v1105	526.728			v1105	486.335			v1105	440.534			v1105	390.475			v1105	339.826			v1105	286.375
v11050	12.8731			v11050	12.1344			v11050	10.6539			v11050	9.18085			v11050	8.32039			v11050	7.47954
v11051	14.289			v11051	13.4803			v11051	11.955			v11051	10.3885			v11051	9.47398			v11051	8.48478
v11052	15.7192			v11052	14.6313			v11052	12.883			v11052	11.2054			v11052	10.2693			v11052	9.20962
v11053	16.9474			v11053	15.7034			v11053	13.9894			v11053	12.1988			v11053	11.0285			v11053	9.754
v11054	18.3804			v11054	17.0313			v11054	14.918			v11054	13.0693			v11054	11.8664			v11054	10.4197
v11055	12.7553			v11055	11.9021			v11055	10.3957			v11055	8.77035			v11055	8.00635			v11055	7.2111
v11056	13.5496			v11056	12.557			v11056	10.9057			v11056	9.45575			v11056	8.52585			v11056	7.68739
v11057	11.1745			v11057	10.3836			v11057	9.12238			v11057	7.5818			v11057	6.91175			v11057	6.22277
v11058	10.2056			v11058	9.39632			v11058	8.47391			v11058	7.73649			v11058	7.17084			v11058	6.4955
v11059	10.8572			v11059	10.0128			v11059	9.0524			v11059	8.27768			v11059	7.68761			v11059	6.90848
v1106	429.853			v1106	395.569			v1106	357.169			v1106	317.58			v1106	272.621			v1106	226.176
v11060	12.2287			v11060	11.1993			v11060	9.87953			v11060	8.93035			v11060	8.2439			v11060	7.44951
v11061	12.876			v11061	11.2082			v11061	9.83845			v11061	9.01068			v11061	8.36638			v11061	7.57167
v11062	13.7846			v11062	12.0302			v11062	10.5912			v11062	9.72346			v11062	8.93455			v11062	8.04293
v11063	15.2324			v11063	13.4408			v11063	11.8536			v11063	10.7974			v11063	9.95387			v11063	8.89565
v11064	11.2921			v11064	10.4237			v11064	9.25684			v11064	8.5293			v11064	7.60446			v11064	6.76651
v11065	11.9026			v11065	11.0443			v11065	9.73816			v11065	8.88695			v11065	8.0283			v11065	7.06604
v11066	18.337			v11066	15.2521			v11066	11.8873			v11066	10.9176			v11066	10.0126			v11066	8.78104
v11067	24.5363			v11067	21.1688			v11067	17.4744			v11067	16.154			v11067	15.1259			v11067	13.4036
v11068	26.9077			v11068	23.3902			v11068	19.3535			v11068	18.0301			v11068	16.8749			v11068	15.073
v11069	31.5075			v11069	27.6314			v11069	23.5845			v11069	22.2665			v11069	20.8674			v11069	18.5443
v1107	400.719			v1107	368.403			v1107	335.412			v1107	300.847			v1107	261.79			v1107	217.851
v11070	42.0607			v11070	37.306			v11070	31.8068			v11070	29.2378			v11070	27.2875			v11070	24.5977
v11071	50.027			v11071	44.1798			v11071	37.2887			v11071	33.9582			v11071	31.3804			v11071	27.9052
v11072	51.397			v11072	45.4081			v11072	38.0115			v11072	34.0651			v11072	31.1108			v11072	27.9422
v11073	51.9415			v11073	45.8682			v11073	38.4347			v11073	34.4194			v11073	31.4223			v11073	28.0009
v11074	74.3444			v11074	63.9547			v11074	41.3271			v11074	34.6198			v11074	31.5074			v11074	27.5745
v11075	40.5939			v11075	35.518			v11075	31.8759			v11075	28.4849			v11075	26.3336			v11075	23.4468
v11076	32.5658			v11076	30.1365			v11076	26.9909			v11076	24.0875			v11076	22.1608			v11076	19.9312
v11077	37.9314			v11077	33.4131			v11077	30.0574			v11077	27.0425			v11077	24.8568			v11077	22.4332
v11078	34.2178			v11078	31.6464			v11078	28.4023			v11078	25.3745			v11078	23.4867			v11078	21.5825
v11079	34.1457			v11079	31.8677			v11079	28.4103			v11079	25.2768			v11079	23.2819			v11079	21.3214
v1108	327.792			v1108	304.343			v1108	280.087			v1108	252.338			v1108	223.347			v1108	190.306
v11080	123.487			v11080	111.358			v11080	101.062			v11080	91.8622			v11080	84.7992			v11080	76.6752
v11081	39.6299			v11081	36.6535			v11081	32.9642			v11081	29.6301			v11081	26.9012			v11081	24.4858
v11082	235.253			v11082	213.745			v11082	193.926			v11082	176.384			v11082	160.262			v11082	143.432
v11083	31.5842			v11083	29.3845			v11083	26.5737			v11083	24.1199			v11083	22.2389			v11083	20.1935
v11084	302.681			v11084	273.985			v11084	246.742			v11084	222.856			v11084	199.141			v11084	177.586
v11085	37.6378			v11085	34.735			v11085	31.2709			v11085	28.0271			v11085	25.7131			v11085	23.281
v11086	346.131			v11086	314.472			v11086	286.41			v11086	263.088			v11086	233.716			v11086	200.561
v11087	30.7879			v11087	28.4166			v11087	25.3613			v11087	22.5268			v11087	20.2698			v11087	18.3357
v11088	227.937			v11088	212.423			v11088	199.386			v11088	186.598			v11088	170.144			v11088	143.322
v11089	226.8			v11089	212.879			v11089	201.622			v11089	188.964			v11089	173.404			v11089	147.761
v1109	321.74			v1109	301.218			v1109	277.29			v1109	248.926			v1109	221.651			v1109	194.481
v11090	227.538			v11090	212.697			v11090	200.088			v11090	188.346			v11090	172.48			v11090	155.781
v11091	233.045			v11091	218.569			v11091	207.152			v11091	193.351			v11091	178.807			v11091	163.035
v11092	238.272			v11092	223.321			v11092	210.834			v11092	196.167			v11092	181.625			v11092	164.037
v11093	231.068			v11093	216.868			v11093	204.401			v11093	192.01			v11093	176.941			v11093	159.336
v11094	219.041			v11094	206.246			v11094	195.052			v11094	181.968			v11094	168.054			v11094	151.086
v11095	221.812			v11095	209.58			v11095	198.908			v11095	184.783			v11095	169.163			v11095	150.65
v11096	308.335			v11096	289.903			v11096	269.979			v11096	251.532			v11096	228.991			v11096	206.723
v11097	383.757			v11097	354.277			v11097	326.647			v11097	299.037			v11097	274.681			v11097	246.838
v11098	57.6771			v11098	52.7733			v11098	45.5165			v11098	39.4826			v11098	34.9659			v11098	29.674
v11099	47.3097			v11099	43.2409			v11099	37.0738			v11099	32.351			v11099	29.1206			v11099	24.6872
v111	855.973			v111	640.055			v111	527.385			v111	420.682			v111	330.939			v111	260.141
v1110	289.947			v1110	275.012			v1110	256.993			v1110	233.588			v1110	209.72			v1110	184.717
v11100	62.7743			v11100	56.7924			v11100	49.1514			v11100	42.8237			v11100	37.4988			v11100	31.9488
v11101	106.401			v11101	80.5996			v11101	65.4357			v11101	56.7239			v11101	50.9276			v11101	45.6993
v11102	215.506			v11102	182.264			v11102	159.147			v11102	136.471			v11102	120.268			v11102	107.88
v11103	215.61			v11103	183.136			v11103	159.537			v11103	138.43			v11103	125.046			v11103	110.938
v11104	97.0785			v11104	79.1907			v11104	67.3257			v11104	61.5632			v11104	55.4736			v11104	48.3384
v11105	146.751			v11105	120.136			v11105	102.424			v11105	93.7251			v11105	82.4488			v11105	69.9199
v11106	106.105			v11106	90.7836			v11106	78.5399			v11106	69.4076			v11106	59.498			v11106	50.8282
v11107	106.873			v11107	93.0872			v11107	80.2099			v11107	70.8776			v11107	60.9791			v11107	52.0618
v11108	92.0153			v11108	82.7653			v11108	71.7096			v11108	63.3755			v11108	55.6352			v11108	47.8359
v11109	63.3472			v11109	54.9431			v11109	46.4068			v11109	38.4667			v11109	32.5169			v11109	27.3108
v1111	309.875			v1111	294.036			v1111	273.994			v1111	248.762			v1111	219.498			v1111	191.341
v11110	50.6671			v11110	43.207			v11110	37.6478			v11110	31.6584			v11110	26.8079			v11110	22.8209
v11111	46.2737			v11111	38.575			v11111	32.9646			v11111	28.9286			v11111	25.3252			v11111	21.8539
v11112	40.9306			v11112	33.8752			v11112	28.7896			v11112	25.3364			v11112	22.5887			v11112	19.4676
v11113	42.5604			v11113	35.6055			v11113	30.4814			v11113	27.0244			v11113	23.6513			v11113	20.0449
v11114	44.5754			v11114	38.4225			v11114	33.0605			v11114	29.3968			v11114	25.7935			v11114	21.8427
v11115	46.6975			v11115	40.2423			v11115	34.5984			v11115	30.7128			v11115	27.3822			v11115	23.7179
v11116	48.9762			v11116	42.2917			v11116	36.5614			v11116	32.8765			v11116	29.5153			v11116	25.0789
v11117	49.6964			v11117	43.5079			v11117	36.768			v11117	32.3444			v11117	28.6253			v11117	24.3076
v11118	75.3161			v11118	48.6043			v11118	40.6875			v11118	35.8086			v11118	31.4774			v11118	26.5029
v11119	86.8246			v11119	49.6343			v11119	42.0102			v11119	36.9362			v11119	32.1492			v11119	26.4944
v1112	319.824			v1112	303.684			v1112	282.004			v1112	254.715			v1112	225.853			v1112	196.965
v11120	84.025			v11120	48.471			v11120	41.1729			v11120	35.9538			v11120	31.2563			v11120	25.9107
v11121	76.5972			v11121	43.2194			v11121	37.7343			v11121	33.4318			v11121	28.8617			v11121	23.9967
v11122	88.099			v11122	50.8031			v11122	44.2138			v11122	39.0429			v11122	33.7251			v11122	28.0436
v11123	64.1602			v11123	51.8997			v11123	44.8931			v11123	39.6331			v11123	34.955			v11123	30.0257
v11124	41.0807			v11124	35.1151			v11124	30.6924			v11124	27.0249			v11124	23.8703			v11124	20.7741
v11125	33.9752			v11125	28.7705			v11125	24.7725			v11125	21.4261			v11125	18.4028			v11125	15.9362
v11126	33.9557			v11126	28.4667			v11126	24.3299			v11126	21.3067			v11126	18.3766			v11126	15.7938
v11127	32.1274			v11127	26.6096			v11127	22.8591			v11127	20.2003			v11127	17.8273			v11127	15.1058
v11128	35.1609			v11128	29.6641			v11128	25.8777			v11128	22.6734			v11128	20.1703			v11128	17.0839
v11129	40.3539			v11129	34.1903			v11129	30.0187			v11129	26.6084			v11129	23.4662			v11129	20.0285
v1113	309.517			v1113	293.624			v1113	272.445			v1113	245.743			v1113	217.72			v1113	188.966
v11130	36.6789			v11130	34.0779			v11130	30.202			v11130	26.9878			v11130	23.8068			v11130	19.9242
v11131	41.1547			v11131	38.1959			v11131	34.251			v11131	30.8538			v11131	27.2392			v11131	22.1286
v11132	43.9759			v11132	40.9151			v11132	36.8422			v11132	32.3723			v11132	28.3949			v11132	23.3835
v11133	43.5099			v11133	40.5004			v11133	36.4947			v11133	32.6478			v11133	28.0247			v11133	22.5788
v11134	41.3726			v11134	39.0998			v11134	35.3565			v11134	31.392			v11134	27.5425			v11134	22.6855
v11135	39.1704			v11135	36.9614			v11135	33.3442			v11135	29.5139			v11135	25.905			v11135	21.2067
v11136	42.7814			v11136	39.5797			v11136	35.7045			v11136	31.5375			v11136	27.6017			v11136	22.2748
v11137	41.9726			v11137	39.5164			v11137	36.0521			v11137	31.9911			v11137	27.4289			v11137	22.1625
v11138	39.4821			v11138	37.1306			v11138	33.8557			v11138	29.9454			v11138	26.1694			v11138	20.9225
v11139	39.125			v11139	36.7858			v11139	33.5328			v11139	29.6365			v11139	25.4103			v11139	20.1898
v1114	320.589			v1114	303.697			v1114	282.307			v1114	255.055			v1114	226.2			v1114	196.794
v11140	40.2456			v11140	37.8903			v11140	34.6438			v11140	31.0551			v11140	26.7015			v11140	20.7949
v11141	39.3735			v11141	37.0565			v11141	34.0386			v11141	30.6497			v11141	26.7261			v11141	20.9252
v11142	169.453			v11142	145.323			v11142	118.659			v11142	98.6133			v11142	87.8841			v11142	77.5652
v11143	36.6615			v11143	34.4779			v11143	31.572			v11143	28.3527			v11143	24.7799			v11143	19.5739
v11144	212.26			v11144	172.103			v11144	140.182			v11144	117.193			v11144	104.308			v11144	91.1084
v11145	35.8824			v11145	33.701			v11145	30.8294			v11145	27.6923			v11145	24.1678			v11145	19.3251
v11146	155.24			v11146	125.421			v11146	102.357			v11146	86.7999			v11146	74.3577			v11146	58.9547
v11147	35.2088			v11147	33.0483			v11147	30.2128			v11147	27.1591			v11147	23.7564			v11147	19.0454
v11148	92.898			v11148	71.0354			v11148	60.6268			v11148	52.2156			v11148	44.127			v11148	35.6388
v11149	35.6266			v11149	33.46			v11149	30.6296			v11149	27.5712			v11149	24.1524			v11149	19.4145
v1115	306.174			v1115	289.735			v1115	269.314			v1115	242.278			v1115	215.622			v1115	189.669
v11150	60.8313			v11150	53.1856			v11150	47.7095			v11150	42.1945			v11150	36.8844			v11150	31.9601
v11151	33.412			v11151	31.5751			v11151	28.8287			v11151	25.901			v11151	22.672			v11151	18.1537
v11152	57.292			v11152	52.8503			v11152	48.0648			v11152	42.308			v11152	37.6281			v11152	32.4006
v11153	33.8812			v11153	32.0448			v11153	29.2613			v11153	26.2926			v11153	23.1823			v11153	18.8131
v11154	67.2619			v11154	63.0918			v11154	57.8846			v11154	50.7481			v11154	44.7741			v11154	38.6505
v11155	37.199			v11155	35.1503			v11155	31.3108			v11155	28.3463			v11155	25.0609			v11155	20.128
v11156	73.542			v11156	68.4098			v11156	61.6969			v11156	54.2428			v11156	47.0369			v11156	40.6142
v11157	52.3634			v11157	47.4345			v11157	42.789			v11157	38.7392			v11157	34.1645			v11157	27.7262
v11158	75.7868			v11158	70.7178			v11158	63.739			v11158	55.5479			v11158	48.232			v11158	41.6118
v11159	70.4405			v11159	59.2144			v11159	50.7315			v11159	43.8302			v11159	38.1449			v11159	31.4517
v1116	328.19			v1116	311.035			v1116	287.473			v1116	258.528			v1116	229.485			v1116	201.757
v11160	84.2238			v11160	78.1357			v11160	69.4842			v11160	60.4044			v11160	51.9129			v11160	44.7381
v11161	86.3622			v11161	73.3444			v11161	64.0722			v11161	55.9915			v11161	49.1495			v11161	41.0884
v11162	92.1239			v11162	85.4269			v11162	75.5795			v11162	63.3884			v11162	53.3691			v11162	45.6773
v11163	74.0874			v11163	62.4468			v11163	53.6837			v11163	46.2724			v11163	39.9757			v11163	33.063
v11164	82.4074			v11164	76.7074			v11164	67.8738			v11164	56.3659			v11164	47.351			v11164	39.8022
v11165	74.5149			v11165	69.0139			v11165	60.7453			v11165	50.3612			v11165	42.3724			v11165	35.8657
v11166	78.1404			v11166	72.4169			v11166	63.6863			v11166	53.1298			v11166	45.0444			v11166	37.7971
v11167	79.3191			v11167	73.4179			v11167	64.2826			v11167	54.2452			v11167	46.4541			v11167	39.2399
v11168	97.7063			v11168	87.8934			v11168	75.2466			v11168	61.9738			v11168	52.8014			v11168	45.2162
v11169	149.192			v11169	128.963			v11169	110.167			v11169	91.4844			v11169	78.7463			v11169	65.937
v1117	432.424			v1117	408.903			v1117	376.401			v1117	337.823			v1117	301.18			v1117	259.095
v11170	2.7217			v11170	2.70128			v11170	2.69891			v11170	2.68303			v11170	2.4757			v11170	2.27337
v11171	6.42788			v11171	6.34525			v11171	6.33456			v11171	5.92761			v11171	5.1972			v11171	4.529
v11172	6.70592			v11172	6.62045			v11172	6.60938			v11172	6.1884			v11172	5.44232			v11172	4.74937
v11173	6.42788			v11173	6.34525			v11173	6.33456			v11173	5.92761			v11173	5.1972			v11173	4.529
v11174	236.035			v11174	136.04			v11174	112.951			v11174	88.7551			v11174	57.6697			v11174	47.0392
v11175	23.8443			v11175	22.1321			v11175	20.1306			v11175	18.3971			v11175	16.9629			v11175	15.3443
v11176	21.3229			v11176	19.7753			v11176	18.0664			v11176	16.5445			v11176	14.7332			v11176	13.1892
v11177	21.9288			v11177	21.227			v11177	14.4473			v11177	12.9284			v11177	11.5395			v11177	10.3761
v11178	23.4456			v11178	22.7053			v11178	15.6975			v11178	14.0616			v11178	12.5566			v11178	11.1791
v11179	22.6327			v11179	21.9403			v11179	15.0971			v11179	13.5096			v11179	12.1649			v11179	10.8365
v1118	630.16			v1118	584.052			v1118	518.507			v1118	458.821			v1118	403.985			v1118	346.872
v11180	24.8886			v11180	24.0812			v11180	16.6091			v11180	14.7067			v11180	12.9275			v11180	11.526
v11181	26.7956			v11181	25.9909			v11181	18.9139			v11181	17.0266			v11181	15.3482			v11181	14.0105
v11182	24.131			v11182	23.4158			v11182	16.9356			v11182	15.2445			v11182	13.8826			v11182	12.616
v11183	26.8133			v11183	25.01			v11183	22.8312			v11183	20.5962			v11183	18.2953			v11183	16.2725
v11184	25.4197			v11184	23.7091			v11184	21.5848			v11184	19.1978			v11184	16.9798			v11184	15.1066
v11185	8.10249			v11185	7.54461			v11185	6.68344			v11185	5.65174			v11185	4.16762			v11185	3.54946
v11186	12.1052			v11186	11.4008			v11186	10.4343			v11186	9.02836			v11186	6.91143			v11186	5.90091
v11187	18.1945			v11187	17.2557			v11187	15.8134			v11187	13.4611			v11187	10.5262			v11187	9.268
v11188	14.7242			v11188	13.9722			v11188	12.6148			v11188	11.2083			v11188	8.36283			v11188	7.30063
v11189	1.74884			v11189	1.49874			v11189	1.173			v11189	1.00816			v11189	0.767865			v11189	0.646434
v1119	701.825			v1119	644.64			v1119	565.325			v1119	497.876			v1119	439.344			v1119	374.834
v11190	2.40314			v11190	2.08919			v11190	1.72089			v11190	1.28654			v11190	1.02065			v11190	0.835104
v11191	12.8061			v11191	11.6833			v11191	9.84082			v11191	7.87704			v11191	6.67424			v11191	5.8212
v11192	13.1997			v11192	11.8862			v11192	10.0859			v11192	8.40638			v11192	7.23901			v11192	6.41162
v11193	18.6562			v11193	16.9663			v11193	14.7526			v11193	11.9021			v11193	10.1427			v11193	9.13131
v11194	26.0819			v11194	23.9871			v11194	21.0811			v11194	17.0695			v11194	14.8193			v11194	13.3606
v11195	25.9421			v11195	23.6464			v11195	20.6359			v11195	16.7768			v11195	14.5534			v11195	13.1257
v11196	24.4804			v11196	22.5059			v11196	19.586			v11196	15.9895			v11196	13.9085			v11196	12.5147
v11197	23.8749			v11197	21.5776			v11197	18.8693			v11197	15.3697			v11197	13.1363			v11197	11.7108
v11198	6.75706			v11198	5.87804			v11198	5.04496			v11198	4.00254			v11198	3.25872			v11198	2.66394
v11199	23.4139			v11199	21.3188			v11199	18.3712			v11199	15.3543			v11199	13.2347			v11199	11.8431
v112	368.016			v112	278.057			v112	236.604			v112	206.2			v112	164.432			v112	129.113
v1120	398.181			v1120	373.491			v1120	335.218			v1120	303.41			v1120	270.266			v1120	235.818
v11200	26.3762			v11200	24.0588			v11200	20.9304			v11200	18.0229			v11200	15.7474			v11200	14.0522
v11201	22.2821			v11201	21.0986			v11201	19.1396			v11201	16.6716			v11201	14.812			v11201	13.2715
v11202	19.2501			v11202	17.7306			v11202	16.2788			v11202	14.6636			v11202	13.2154			v11202	12.0671
v11203	18.0963			v11203	16.4563			v11203	15.1252			v11203	13.5751			v11203	12.2694			v11203	11.0782
v11204	19.7738			v11204	18.5004			v11204	16.8612			v11204	14.9836			v11204	13.4115			v11204	11.9842
v11205	21.6773			v11205	18.07			v11205	16.2022			v11205	14.2144			v11205	12.6669			v11205	11.3526
v11206	17.847			v11206	14.5456			v11206	13.1375			v11206	11.6726			v11206	10.3941			v11206	9.40259
v11207	19.3601			v11207	16.3973			v11207	15.0447			v11207	13.3878			v11207	12.1036			v11207	11.0313
v11208	20.6			v11208	19.1563			v11208	16.5451			v11208	14.7267			v11208	13.29			v11208	12.0572
v11209	15.9027			v11209	14.709			v11209	12.773			v11209	11.4724			v11209	10.3215			v11209	9.32758
v1121	369.123			v1121	345.203			v1121	308.288			v1121	280.089			v1121	249.99			v1121	219.569
v11210	11.2871			v11210	10.4234			v11210	9.65909			v11210	8.6852			v11210	7.8652			v11210	7.1691
v11211	14.9088			v11211	12.0511			v11211	10.2854			v11211	9.16606			v11211	8.39134			v11211	7.65768
v11212	15.2105			v11212	12.3108			v11212	10.4754			v11212	9.25576			v11212	8.4905			v11212	7.6696
v11213	16.1225			v11213	14.3781			v11213	12.2655			v11213	10.8321			v11213	9.75364			v11213	8.8195
v11214	20.6515			v11214	18.0706			v11214	15.428			v11214	13.3934			v11214	12.0818			v11214	11.0165
v11215	26.5336			v11215	21.4747			v11215	18.4877			v11215	16.1492			v11215	14.5158			v11215	12.9854
v11216	26.6319			v11216	21.5649			v11216	18.091			v11216	15.7521			v11216	13.9392			v11216	12.4479
v11217	32.7264			v11217	27.3341			v11217	22.9798			v11217	19.9566			v11217	17.6732			v11217	15.8256
v11218	38.255			v11218	33.0284			v11218	23.3937			v11218	20.0432			v11218	17.7709			v11218	15.8887
v11219	39.5576			v11219	33.622			v11219	24.0274			v11219	20.6348			v11219	18.4147			v11219	16.4917
v1122	846.206			v1122	663.894			v1122	513.27			v1122	430.447			v1122	342.254			v1122	292.442
v11220	32.3204			v11220	29.2841			v11220	24.8337			v11220	21.6405			v11220	19.1199			v11220	16.902
v11221	29.2383			v11221	26.3319			v11221	23.7131			v11221	20.5243			v11221	18.0318			v11221	16.0506
v11222	10.1972			v11222	9.53528			v11222	8.89734			v11222	7.96347			v11222	7.18217			v11222	6.40405
v11223	15.0745			v11223	14.0787			v11223	13.0333			v11223	11.6185			v11223	10.3843			v11223	9.15501
v11224	17.7266			v11224	16.613			v11224	15.4625			v11224	13.9653			v11224	12.4608			v11224	11.2018
v11225	23.2407			v11225	21.4295			v11225	19.6943			v11225	16.8092			v11225	14.9091			v11225	13.3167
v11226	22.6873			v11226	20.9048			v11226	19.2448			v11226	16.5936			v11226	14.5932			v11226	13.0824
v11227	20.304			v11227	18.8592			v11227	17.5386			v11227	15.9117			v11227	14.1731			v11227	12.8612
v11228	21.4906			v11228	19.884			v11228	18.1731			v11228	15.6114			v11228	13.6471			v11228	12.3081
v11229	18.7383			v11229	17.3036			v11229	15.8656			v11229	13.5448			v11229	11.7897			v11229	10.498
v1123	340.151			v1123	313.129			v1123	277.744			v1123	243.135			v1123	217.679			v1123	193.871
v11230	19.5478			v11230	18.404			v11230	16.8682			v11230	14.4573			v11230	12.7187			v11230	11.3294
v11231	19.0742			v11231	17.6973			v11231	16.3022			v11231	13.9414			v11231	12.1809			v11231	10.6789
v11232	24.8751			v11232	23.0351			v11232	20.7993			v11232	18.1993			v11232	16.1195			v11232	13.9247
v11233	21.3257			v11233	19.9738			v11233	18.55			v11233	16.68			v11233	15.0094			v11233	12.9696
v11234	22.1543			v11234	20.6497			v11234	19.3661			v11234	17.5004			v11234	15.8067			v11234	14.2846
v11235	37.4045			v11235	35.163			v11235	32.6174			v11235	29.1912			v11235	26.0491			v11235	23.0251
v11236	44.9684			v11236	42.2482			v11236	39.1115			v11236	34.5598			v11236	30.4236			v11236	26.6965
v11237	53.2276			v11237	49.7803			v11237	44.7383			v11237	39.0005			v11237	34.177			v11237	30.1557
v11238	55.4206			v11238	51.42			v11238	46.6696			v11238	41.016			v11238	36.5758			v11238	32.2083
v11239	51.6321			v11239	48.3258			v11239	43.8772			v11239	38.7523			v11239	34.3464			v11239	30.3235
v1124	379.602			v1124	345.664			v1124	310.01			v1124	274.639			v1124	245.151			v1124	215.837
v11240	41.5237			v11240	39.0595			v11240	36.1228			v11240	31.9411			v11240	28.3869			v11240	25.1398
v11241	36.4912			v11241	34.1947			v11241	31.4373			v11241	27.6788			v11241	24.4712			v11241	21.0706
v11242	26.5977			v11242	24.6772			v11242	22.7911			v11242	19.9271			v11242	17.9			v11242	15.8123
v11243	24.225			v11243	22.6395			v11243	20.5405			v11243	17.8313			v11243	15.9131			v11243	14.2284
v11244	27.1247			v11244	25.8131			v11244	23.4406			v11244	20.4272			v11244	18.5023			v11244	15.9016
v11245	18.9351			v11245	17.9844			v11245	16.2482			v11245	13.952			v11245	12.58			v11245	11.004
v11246	8.91264			v11246	8.46872			v11246	7.78381			v11246	6.99286			v11246	6.4761			v11246	5.56526
v11247	5.14065			v11247	4.83815			v11247	4.43012			v11247	3.96681			v11247	3.68631			v11247	3.38286
v11248	4.08148			v11248	3.81342			v11248	3.5211			v11248	3.24168			v11248	3.04047			v11248	2.84432
v11249	3.76429			v11249	3.63528			v11249	3.39087			v11249	3.13356			v11249	2.94027			v11249	2.74959
v1125	436.366			v1125	401.572			v1125	363.917			v1125	318.236			v1125	280.679			v1125	243.165
v11250	3.11963			v11250	3.03731			v11250	2.82099			v11250	2.6319			v11250	2.48088			v11250	2.2771
v11251	2.48781			v11251	2.42387			v11251	2.29131			v11251	2.17695			v11251	2.03381			v11251	1.84874
v11252	1.96905			v11252	1.91525			v11252	1.81224			v11252	1.70881			v11252	1.60221			v11252	1.46038
v11253	2.15485			v11253	2.09025			v11253	1.97857			v11253	1.84705			v11253	1.74004			v11253	1.63726
v11254	3.52591			v11254	3.43181			v11254	3.3039			v11254	3.13216			v11254	2.94628			v11254	2.57249
v11255	4.48881			v11255	4.2996			v11255	4.11987			v11255	3.91063			v11255	3.68599			v11255	3.24801
v11256	6.09503			v11256	5.72297			v11256	5.29058			v11256	4.94645			v11256	4.60514			v11256	4.10768
v11257	7.71271			v11257	7.2803			v11257	6.7322			v11257	6.25867			v11257	5.81191			v11257	5.01205
v11258	5.18979			v11258	4.86209			v11258	4.42852			v11258	4.07041			v11258	3.7609			v11258	3.50789
v11259	5.71908			v11259	5.36679			v11259	4.89247			v11259	4.50046			v11259	4.16339			v11259	3.88941
v1126	452.684			v1126	415.624			v1126	378.877			v1126	333.994			v1126	297.087			v1126	260.802
v11260	7.76088			v11260	7.22968			v11260	6.4501			v11260	5.81899			v11260	5.27429			v11260	4.78534
v11261	9.46151			v11261	9.09348			v11261	8.09429			v11261	7.08031			v11261	6.30476			v11261	5.76174
v11262	12.074			v11262	11.184			v11262	9.65861			v11262	8.29968			v11262	7.51879			v11262	6.74322
v11263	14.0579			v11263	13.0478			v11263	11.3687			v11263	9.89632			v11263	9.02503			v11263	8.05684
v11264	16.182			v11264	14.9233			v11264	12.7759			v11264	11.2532			v11264	10.075			v11264	8.88856
v11265	18.8172			v11265	17.3088			v11265	14.9471			v11265	13.2101			v11265	11.8733			v11265	10.2912
v11266	22.3419			v11266	20.6335			v11266	18.0533			v11266	16.0713			v11266	14.4536			v11266	12.6089
v11267	30.2858			v11267	27.7832			v11267	22.3465			v11267	19.3599			v11267	17.5184			v11267	15.4427
v11268	38.2412			v11268	35.0638			v11268	28.3832			v11268	24.6647			v11268	21.8739			v11268	19.5181
v11269	31.1364			v11269	28.7222			v11269	22.8712			v11269	19.5799			v11269	17.5475			v11269	15.4363
v1127	399.716			v1127	368.788			v1127	333.148			v1127	295.642			v1127	263.512			v1127	232.927
v11270	21.9724			v11270	20.4147			v11270	17.9081			v11270	15.9579			v11270	14.3559			v11270	12.5787
v11271	14.124			v11271	13.0595			v11271	11.4195			v11271	9.55367			v11271	8.68732			v11271	7.86996
v11272	16.2305			v11272	14.4187			v11272	12.8294			v11272	11.6492			v11272	10.7475			v11272	9.57277
v11273	17.428			v11273	15.444			v11273	13.6216			v11273	12.5442			v11273	11.3097			v11273	10.129
v11274	19.1127			v11274	17.044			v11274	15.2301			v11274	14.0273			v11274	12.8857			v11274	11.4986
v11275	16.034			v11275	14.3243			v11275	12.6532			v11275	11.5366			v11275	10.4742			v11275	9.12227
v11276	12.2986			v11276	11.5006			v11276	10.5506			v11276	9.87459			v11276	8.98955			v11276	7.96346
v11277	12.304			v11277	11.5451			v11277	10.5994			v11277	9.99791			v11277	9.06127			v11277	7.96596
v11278	24.0844			v11278	20.7712			v11278	17.5704			v11278	16.5677			v11278	15.4202			v11278	13.6387
v11279	28.2006			v11279	24.5671			v11279	20.7638			v11279	19.528			v11279	18.1684			v11279	16.1364
v1128	320.103			v1128	298.883			v1128	277.5			v1128	254.38			v1128	226.727			v1128	204.017
v11280	30.14			v11280	26.3219			v11280	22.3605			v11280	21.0714			v11280	19.6224			v11280	17.5069
v11281	36.9152			v11281	32.5922			v11281	27.8714			v11281	25.9595			v11281	24.2266			v11281	21.7007
v11282	45.3519			v11282	39.9537			v11282	34.1803			v11282	31.3082			v11282	29.1969			v11282	26.1297
v11283	33.1088			v11283	31.1285			v11283	27.8242			v11283	25.5473			v11283	23.5968			v11283	21.5133
v11284	38.4227			v11284	35.094			v11284	31.3435			v11284	27.8724			v11284	25.4538			v11284	23.0563
v11285	38.4799			v11285	35.4944			v11285	31.344			v11285	27.5641			v11285	25.2891			v11285	22.9207
v11286	36.2342			v11286	33.4136			v11286	29.4478			v11286	25.8751			v11286	23.6277			v11286	20.9778
v11287	31.672			v11287	29.055			v11287	25.9241			v11287	23.0811			v11287	21.2316			v11287	19.3709
v11288	30.9854			v11288	28.4039			v11288	25.3768			v11288	22.5796			v11288	20.7672			v11288	18.9639
v11289	30.2559			v11289	27.821			v11289	24.8742			v11289	22.0885			v11289	20.2659			v11289	18.65
v1129	269.127			v1129	249.304			v1129	229.69			v1129	210.014			v1129	189.817			v1129	171.172
v11290	33.7756			v11290	31.1358			v11290	27.8196			v11290	24.8797			v11290	22.8519			v11290	20.7534
v11291	32.1786			v11291	29.9472			v11291	27.1313			v11291	23.8145			v11291	21.1412			v11291	18.8688
v11292	35.151			v11292	32.5329			v11292	29.3539			v11292	25.4965			v11292	22.5704			v11292	20.2241
v11293	317.91			v11293	286.596			v11293	258.428			v11293	236.188			v11293	214.918			v11293	194.116
v11294	33.3219			v11294	30.8184			v11294	27.9068			v11294	24.3512			v11294	21.6108			v11294	19.3815
v11295	245.802			v11295	229.055			v11295	214.559			v11295	200.631			v11295	184.692			v11295	164.482
v11296	198.239			v11296	186.002			v11296	175.427			v11296	165.088			v11296	151.232			v11296	134.422
v11297	203.575			v11297	190.756			v11297	179.462			v11297	169.368			v11297	155.9			v11297	140.367
v11298	250.814			v11298	232.711			v11298	216.197			v11298	199.814			v11298	182.053			v11298	160.644
v11299	296.132			v11299	277.31			v11299	258.14			v11299	240.291			v11299	219.929			v11299	197.59
v113	2000.56			v113	1618.58			v113	1359.4			v113	1100.09			v113	879.531			v113	705.641
v1130	219.479			v1130	203.786			v1130	188.138			v1130	174.521			v1130	159.239			v1130	143.696
v11300	251.108			v11300	236.491			v11300	221.755			v11300	206.545			v11300	188.463			v11300	170.135
v11301	252.458			v11301	236.939			v11301	221.371			v11301	207.296			v11301	189.504			v11301	169.823
v11302	247.545			v11302	230.963			v11302	213.212			v11302	198.084			v11302	182.055			v11302	162.239
v11303	332.026			v11303	308.053			v11303	282.654			v11303	257.606			v11303	236.879			v11303	213.531
v11304	356.511			v11304	324.038			v11304	297.015			v11304	270.849			v11304	247.415			v11304	221.618
v11305	56.1122			v11305	52.7663			v11305	45.8812			v11305	40.115			v11305	35.2227			v11305	29.3003
v11306	61.3737			v11306	55.4791			v11306	48.1742			v11306	41.9379			v11306	37.8222			v11306	31.9904
v11307	63.0918			v11307	57.1738			v11307	49.8409			v11307	43.6247			v11307	38.4446			v11307	32.8166
v11308	138.165			v11308	111.505			v11308	95.6444			v11308	81.3521			v11308	72.5879			v11308	60.9677
v11309	270.783			v11309	233.941			v11309	205.558			v11309	181.822			v11309	160.232			v11309	144.263
v1131	222.865			v1131	204.529			v1131	185.391			v1131	167.908			v1131	151.184			v1131	134.952
v11310	141.935			v11310	116.211			v11310	99.164			v11310	85.7096			v11310	75.167			v11310	66.1579
v11311	147.601			v11311	120.589			v11311	102.857			v11311	93.235			v11311	81.655			v11311	69.7138
v11312	174.564			v11312	144.153			v11312	120.527			v11312	109.094			v11312	96.1462			v11312	83.2208
v11313	109.264			v11313	93.4092			v11313	79.0539			v11313	70.5003			v11313	61.2336			v11313	52.4611
v11314	104.125			v11314	94.5903			v11314	81.8927			v11314	72.4252			v11314	61.9061			v11314	52.2108
v11315	94.1947			v11315	84.7021			v11315	73.9321			v11315	63.5929			v11315	55.9879			v11315	48.1656
v11316	63.3451			v11316	55.5586			v11316	47.2937			v11316	39.4518			v11316	33.9282			v11316	29.142
v11317	47.5369			v11317	41.6666			v11317	35.5821			v11317	30.2055			v11317	26.3463			v11317	22.3963
v11318	44.1457			v11318	37.1801			v11318	32.3268			v11318	28.3848			v11318	24.7579			v11318	21.5574
v11319	52.1639			v11319	43.9815			v11319	38.9831			v11319	35.3299			v11319	31.6122			v11319	27.3177
v1132	219.68			v1132	201.542			v1132	182.806			v1132	165.674			v1132	149.254			v1132	134.103
v11320	63.8116			v11320	55.3526			v11320	48.5371			v11320	42.9168			v11320	37.3697			v11320	31.633
v11321	65.1786			v11321	54.7576			v11321	46.9312			v11321	41.017			v11321	35.8594			v11321	30.3678
v11322	55.9727			v11322	47.9828			v11322	41.414			v11322	36.9606			v11322	33.1745			v11322	28.3448
v11323	52.7953			v11323	43.1228			v11323	36.5581			v11323	32.6848			v11323	28.7599			v11323	24.4508
v11324	74.9983			v11324	45.25			v11324	38.1499			v11324	33.8085			v11324	29.7185			v11324	24.9371
v11325	89.8964			v11325	51.2243			v11325	43.3735			v11325	38.3318			v11325	33.3889			v11325	27.4116
v11326	87.7964			v11326	50.5509			v11326	43.0122			v11326	37.6876			v11326	32.8698			v11326	27.4741
v11327	75.4617			v11327	41.3656			v11327	35.9746			v11327	31.8969			v11327	27.616			v11327	22.8344
v11328	93.6715			v11328	54.5132			v11328	46.4152			v11328	40.8948			v11328	35.4774			v11328	29.6521
v11329	63.6452			v11329	50.7721			v11329	44.8665			v11329	39.7796			v11329	34.9918			v11329	29.138
v1133	165.701			v1133	153.329			v1133	142.427			v1133	130.013			v1133	117.989			v1133	107.539
v11330	58.7225			v11330	48.6697			v11330	43.0539			v11330	38.2508			v11330	34.0672			v11330	29.0001
v11331	46.5008			v11331	40.5282			v11331	35.6234			v11331	31.3675			v11331	27.3805			v11331	23.5872
v11332	40.0418			v11332	34.011			v11332	29.0189			v11332	25.0943			v11332	21.8625			v11332	18.7121
v11333	38.251			v11333	32.3214			v11333	27.5621			v11333	23.6582			v11333	20.7862			v11333	17.6968
v11334	39.7881			v11334	33.6727			v11334	29.5343			v11334	26.2963			v11334	23.4121			v11334	19.9123
v11335	44.2361			v11335	37.5251			v11335	33.0539			v11335	28.9081			v11335	25.5583			v11335	21.4585
v11336	42.7848			v11336	39.5397			v11336	34.9399			v11336	30.475			v11336	26.5175			v11336	22.1878
v11337	41.9814			v11337	39.0223			v11337	35.0599			v11337	31.1622			v11337	27.4514			v11337	22.8188
v11338	40.8393			v11338	37.9128			v11338	34.0397			v11338	30.3027			v11338	26.6467			v11338	21.7217
v11339	43.5179			v11339	40.5092			v11339	36.5008			v11339	32.0956			v11339	27.9313			v11339	22.6331
v1134	158.103			v1134	147.532			v1134	137.936			v1134	126.113			v1134	116.254			v1134	106.072
v11340	41.5739			v11340	39.2565			v11340	35.4873			v11340	31.3346			v11340	27.4728			v11340	22.5937
v11341	41.8109			v11341	39.5158			v11341	35.7421			v11341	31.7344			v11341	27.3362			v11341	22.3508
v11342	40.6909			v11342	38.5137			v11342	35.0554			v11342	31.1145			v11342	26.6918			v11342	21.754
v11343	41.6728			v11343	39.2316			v11343	35.6689			v11343	31.6358			v11343	27.6021			v11343	22.1566
v11344	43.4779			v11344	41.0001			v11344	37.398			v11344	33.2766			v11344	28.544			v11344	22.5104
v11345	41.4414			v11345	39.0136			v11345	35.4894			v11345	31.4478			v11345	26.9904			v11345	21.2353
v11346	40.6596			v11346	38.2963			v11346	35.0748			v11346	31.6308			v11346	27.5442			v11346	21.8606
v11347	37.2405			v11347	35.0425			v11347	32.1252			v11347	28.9079			v11347	25.7146			v11347	20.5839
v11348	161.064			v11348	137.314			v11348	110.977			v11348	92.4588			v11348	81.6815			v11348	71.8478
v11349	35.8135			v11349	33.6393			v11349	30.8015			v11349	27.7513			v11349	24.182			v11349	19.3791
v1135	162.555			v1135	151.198			v1135	140.844			v1135	128.405			v1135	117.877			v1135	107.358
v11350	125.16			v11350	102.244			v11350	84.1131			v11350	70.6221			v11350	62.1329			v11350	53.9621
v11351	34.8564			v11351	32.7194			v11351	29.9302			v11351	27.0397			v11351	23.6022			v11351	18.7799
v11352	120.017			v11352	91.6232			v11352	70.2609			v11352	57.576			v11352	49.7555			v11352	42.4582
v11353	35.1536			v11353	32.9988			v11353	30.2012			v11353	27.3203			v11353	23.9765			v11353	19.1858
v11354	68.139			v11354	59.0495			v11354	50.6599			v11354	43.2756			v11354	36.6483			v11354	31.8723
v11355	34.2853			v11355	32.4274			v11355	29.667			v11355	26.8755			v11355	23.6558			v11355	19.0544
v11356	55.1187			v11356	48.8902			v11356	42.4783			v11356	35.2776			v11356	30.3167			v11356	26.1963
v11357	32.6216			v11357	30.8755			v11357	28.2396			v11357	25.5379			v11357	22.4473			v11357	18.0285
v11358	56.8343			v11358	53.4533			v11358	47.6202			v11358	40.2724			v11358	35.0469			v11358	29.9299
v11359	31.9976			v11359	30.2085			v11359	27.5442			v11359	24.8127			v11359	21.7995			v11359	17.4033
v1136	168.461			v1136	156.612			v1136	145.882			v1136	132.952			v1136	120.883			v1136	110.841
v11360	71.1826			v11360	66.9597			v11360	59.9679			v11360	51.6581			v11360	45.3225			v11360	39.1745
v11361	37.6215			v11361	35.6315			v11361	31.8482			v11361	28.8216			v11361	25.3323			v11361	20.2763
v11362	75.1574			v11362	70.3792			v11362	62.8499			v11362	54.879			v11362	47.2815			v11362	40.5143
v11363	55.4988			v11363	47.3293			v11363	42.1303			v11363	38.3305			v11363	33.726			v11363	27.3998
v11364	82.5134			v11364	76.9876			v11364	68.1176			v11364	59.1872			v11364	51.1647			v11364	43.7084
v11365	76.139			v11365	64.4857			v11365	55.7336			v11365	48.4511			v11365	42.5663			v11365	34.9109
v11366	88.071			v11366	81.3522			v11366	71.0099			v11366	60.839			v11366	52.2494			v11366	44.4296
v11367	86.337			v11367	73.3647			v11367	63.7038			v11367	55.4721			v11367	47.9559			v11367	40.3377
v11368	103.232			v11368	94.8856			v11368	83.5899			v11368	69.624			v11368	58.8594			v11368	49.2485
v11369	91.9621			v11369	84.5436			v11369	74.2842			v11369	61.6577			v11369	51.8116			v11369	43.5085
v1137	170.491			v1137	155.918			v1137	144.235			v1137	131.164			v1137	118.757			v1137	108.8
v11370	76.9778			v11370	70.6759			v11370	61.1101			v11370	50.7823			v11370	42.6085			v11370	36.1985
v11371	73.6553			v11371	67.906			v11371	58.7673			v11371	48.8157			v11371	41.5686			v11371	35.4208
v11372	76.3872			v11372	68.6066			v11372	58.4134			v11372	47.9539			v11372	40.9778			v11372	35.4151
v11373	120.283			v11373	103.188			v11373	87.8611			v11373	72.606			v11373	61.4082			v11373	51.3266
v11374	120.846			v11374	103.457			v11374	87.9989			v11374	72.7237			v11374	61.6185			v11374	51.8705
v11375	21.6495			v11375	21.5632			v11375	12.5415			v11375	6.65769			v11375	6.28896			v11375	5.44934
v11376	21.6495			v11376	21.5632			v11376	12.5415			v11376	6.65769			v11376	6.28896			v11376	5.44934
v11377	21.2224			v11377	19.6785			v11377	17.9389			v11377	16.3563			v11377	15.0224			v11377	13.5365
v11378	18.7556			v11378	17.464			v11378	15.8553			v11378	14.245			v11378	12.9107			v11378	11.8348
v11379	31.6485			v11379	30.1268			v11379	21.8189			v11379	19.5905			v11379	17.3746			v11379	15.4518
v1138	170.194			v1138	155.995			v1138	142.607			v1138	129.069			v1138	115.979			v1138	104.803
v11380	26.8438			v11380	25.626			v11380	17.9365			v11380	15.9676			v11380	14.2009			v11380	12.7541
v11381	22.7664			v11381	22.0567			v11381	15.1536			v11381	13.4998			v11381	12.0484			v11381	10.7685
v11382	23.0728			v11382	22.3502			v11382	15.4131			v11382	13.7004			v11382	12.2245			v11382	10.9647
v11383	26.6946			v11383	25.9031			v11383	19.3073			v11383	17.5813			v11383	15.9511			v11383	14.5596
v11384	25.7133			v11384	24.1747			v11384	22.2156			v11384	20.0885			v11384	18.1155			v11384	16.1791
v11385	27.3638			v11385	25.5463			v11385	23.232			v11385	20.7767			v11385	18.3267			v11385	16.2874
v11386	0.296743			v11386	0.242361			v11386	0.156868			v11386	0.111053			v11386	0.0678447			v11386	0.0540674
v11387	4.29666			v11387	3.85291			v11387	3.24119			v11387	2.23927			v11387	1.77273			v11387	1.55444
v11388	4.29666			v11388	3.85291			v11388	3.24119			v11388	2.23927			v11388	1.77273			v11388	1.55444
v11389	2.00453			v11389	1.62331			v11389	1.47153			v11389	1.29279			v11389	1.08329			v11389	1.0129
v1139	189.761			v1139	174.315			v1139	159.523			v1139	143.695			v1139	128.529			v1139	115.568
v11390	11.0477			v11390	9.70237			v11390	8.6561			v11390	7.91745			v11390	7.11631			v11390	6.50246
v11391	11.9496			v11391	10.7407			v11391	9.37807			v11391	7.78075			v11391	6.68666			v11391	6.02634
v11392	15.5164			v11392	14.0769			v11392	12.2628			v11392	9.85898			v11392	8.57174			v11392	7.66572
v11393	14.6462			v11393	13.3812			v11393	11.4893			v11393	9.32689			v11393	8.10216			v11393	7.22203
v11394	9.22884			v11394	8.18015			v11394	6.8231			v11394	5.48196			v11394	4.61384			v11394	4.04074
v11395	20.041			v11395	18.2652			v11395	15.8574			v11395	12.6965			v11395	10.8841			v11395	9.78686
v11396	21.3362			v11396	19.5264			v11396	17.2228			v11396	13.9581			v11396	12.1349			v11396	10.9749
v11397	18.9195			v11397	17.2661			v11397	15.0942			v11397	12.2595			v11397	10.6183			v11397	9.62639
v11398	17.2005			v11398	15.6449			v11398	13.5688			v11398	11.0475			v11398	9.49184			v11398	8.58738
v11399	11.914			v11399	10.6815			v11399	9.2137			v11399	7.26265			v11399	6.16519			v11399	5.56197
v114	5525.06			v114	4509.84			v114	3604.64			v114	2632.07			v114	1840.38			v114	1380
v1140	233.206			v1140	212.304			v1140	195.211			v1140	175.688			v1140	158.065			v1140	141.678
v11400	21.2336			v11400	18.9546			v11400	16.5068			v11400	14.2364			v11400	12.4368			v11400	11.1214
v11401	28.706			v11401	26.2344			v11401	22.9739			v11401	19.5619			v11401	17.1042			v11401	15.042
v11402	23.7572			v11402	22.2402			v11402	19.8529			v11402	17.0464			v11402	15.1795			v11402	13.5826
v11403	24.0999			v11403	20.6759			v11403	18.8631			v11403	16.3094			v11403	14.415			v11403	12.9404
v11404	27.7529			v11404	23.9705			v11404	21.9168			v11404	19.0634			v11404	16.8625			v11404	14.9492
v11405	31.1736			v11405	27.5517			v11405	24.0852			v11405	20.5882			v11405	18.3637			v11405	16.2954
v11406	31.6396			v11406	27.298			v11406	23.3855			v11406	20.4681			v11406	18.0259			v11406	16.1523
v11407	25.9967			v11407	21.9809			v11407	20.0242			v11407	17.8213			v11407	15.9825			v11407	14.3131
v11408	34.2048			v11408	30.27			v11408	26.4418			v11408	22.4206			v11408	19.9071			v11408	17.6479
v11409	34.3706			v11409	30.5393			v11409	26.8412			v11409	22.9903			v11409	20.5472			v11409	18.3973
v1141	1026.16			v1141	890.841			v1141	777.748			v1141	659.234			v1141	560.414			v1141	464.317
v11410	29.1273			v11410	25.5862			v11410	22.9303			v11410	20.0143			v11410	17.657			v11410	15.6624
v11411	24.4086			v11411	20.4873			v11411	18.7996			v11411	16.8713			v11411	15.1106			v11411	13.4696
v11412	17.419			v11412	14.125			v11412	12.9486			v11412	11.5818			v11412	10.38			v11412	9.43681
v11413	14.8136			v11413	11.9602			v11413	10.902			v11413	9.71744			v11413	8.71474			v11413	7.77867
v11414	14.0996			v11414	12.4815			v11414	11.1784			v11414	9.85022			v11414	8.83791			v11414	7.97567
v11415	19.9857			v11415	17.4525			v11415	15.3347			v11415	13.4814			v11415	11.9997			v11415	10.6395
v11416	24.8703			v11416	20.4657			v11416	17.4159			v11416	15.008			v11416	13.2981			v11416	11.9345
v11417	26.0623			v11417	21.64			v11417	18.3906			v11417	15.5564			v11417	13.8243			v11417	12.202
v11418	24.4224			v11418	20.1138			v11418	17.1326			v11418	14.6641			v11418	13.2929			v11418	11.8445
v11419	19.582			v11419	15.7199			v11419	13.0235			v11419	11.2579			v11419	10.0158			v11419	9.05767
v1142	2951.34			v1142	2610.95			v1142	2265.77			v1142	1942.54			v1142	1610.37			v1142	1337.56
v11420	20.52			v11420	16.4364			v11420	13.8208			v11420	12.1683			v11420	10.8379			v11420	9.71307
v11421	22.5125			v11421	20.6137			v11421	17.209			v11421	14.8201			v11421	13.1129			v11421	11.7295
v11422	32.1264			v11422	29.7401			v11422	26.4281			v11422	22.8696			v11422	20.0857			v11422	17.3161
v11423	16.1991			v11423	15.2109			v11423	13.8813			v11423	11.9821			v11423	10.4461			v11423	8.82823
v11424	22.6984			v11424	21.1906			v11424	19.3903			v11424	17.1521			v11424	14.9716			v11424	13.2702
v11425	27.3257			v11425	25.367			v11425	23.438			v11425	21.0608			v11425	18.6009			v11425	16.6864
v11426	26.7537			v11426	25.0803			v11426	22.7743			v11426	20.3376			v11426	18.0456			v11426	16.0046
v11427	24.9906			v11427	23.0629			v11427	21.0653			v11427	18.9503			v11427	16.7572			v11427	15.0743
v11428	23.9285			v11428	22.1156			v11428	20.6722			v11428	18.674			v11428	16.4978			v11428	14.8708
v11429	23.4991			v11429	21.6698			v11429	20.0523			v11429	18.0914			v11429	15.8849			v11429	14.3232
v1143	2514.97			v1143	2242.46			v1143	1959.18			v1143	1690.51			v1143	1403			v1143	1161.47
v11430	21.976			v11430	20.2172			v11430	18.7329			v11430	16.8223			v11430	14.8126			v11430	13.4389
v11431	22.7634			v11431	21.1261			v11431	19.3009			v11431	16.6741			v11431	14.6804			v11431	13.1957
v11432	23.6695			v11432	22.1196			v11432	20.1775			v11432	17.4388			v11432	15.4277			v11432	13.6944
v11433	25.3606			v11433	23.6313			v11433	21.6242			v11433	18.3493			v11433	16.279			v11433	14.5404
v11434	25.0155			v11434	23.3681			v11434	21.3687			v11434	19.1632			v11434	17.3969			v11434	15.0121
v11435	29.7733			v11435	27.9667			v11435	25.5804			v11435	23.0212			v11435	20.2286			v11435	17.6079
v11436	29.0566			v11436	11.5172			v11436	2.73456			v11436	2.06662			v11436	1.85877			v11436	1.68246
v11437	42.8274			v11437	40.1226			v11437	36.9195			v11437	32.9909			v11437	29.1606			v11437	25.6136
v11438	43.0097			v11438	40.1706			v11438	36.6148			v11438	32.5977			v11438	29.1436			v11438	25.451
v11439	40.4517			v11439	38.1328			v11439	34.5533			v11439	30.5661			v11439	27.2197			v11439	23.7232
v1144	834.429			v1144	751.585			v1144	660.806			v1144	568.982			v1144	483.268			v1144	403.706
v11440	46.5123			v11440	42.9946			v11440	39.0608			v11440	34.6089			v11440	30.4488			v11440	26.7005
v11441	50.835			v11441	47.6505			v11441	43.3452			v11441	38.2734			v11441	33.865			v11441	29.7945
v11442	41.614			v11442	39.3577			v11442	36.1175			v11442	31.9556			v11442	28.3739			v11442	24.8503
v11443	35.3281			v11443	33.2532			v11443	30.6628			v11443	27.2074			v11443	24.148			v11443	21.3603
v11444	23.6127			v11444	22.2172			v11444	20.6232			v11444	18.1427			v11444	16.3666			v11444	14.6978
v11445	18.5701			v11445	17.262			v11445	15.8495			v11445	13.8326			v11445	12.4243			v11445	10.9982
v11446	19.9857			v11446	18.8844			v11446	17.0435			v11446	14.9819			v11446	13.0727			v11446	11.5628
v11447	14.2299			v11447	13.5145			v11447	12.2549			v11447	10.928			v11447	9.59693			v11447	8.41441
v11448	9.00493			v11448	8.54502			v11448	7.99196			v11448	7.25869			v11448	6.60557			v11448	5.71229
v11449	6.46695			v11449	6.14281			v11449	5.78402			v11449	5.32365			v11449	4.90991			v11449	4.22031
v1145	712.095			v1145	637.915			v1145	556.049			v1145	476.329			v1145	398.564			v1145	334.981
v11450	3.46834			v11450	3.23806			v11450	3.03339			v11450	2.7966			v11450	2.57116			v11450	2.29313
v11451	2.94612			v11451	2.80445			v11451	2.6328			v11451	2.42205			v11451	2.21915			v11451	1.9919
v11452	2.11631			v11452	2.06657			v11452	1.94422			v11452	1.81603			v11452	1.67822			v11452	1.55684
v11453	4.03925			v11453	3.95769			v11453	3.79906			v11453	3.57056			v11453	3.29853			v11453	2.84591
v11454	4.09694			v11454	3.9818			v11454	3.83881			v11454	3.62898			v11454	3.37121			v11454	3.01318
v11455	5.32082			v11455	5.17203			v11455	4.90793			v11455	4.64189			v11455	4.31173			v11455	3.84718
v11456	7.86239			v11456	7.57019			v11456	7.20745			v11456	6.75532			v11456	6.15174			v11456	5.421
v11457	7.44801			v11457	7.19584			v11457	6.87144			v11457	6.491			v11457	5.91486			v11457	5.17628
v11458	6.04527			v11458	5.62643			v11458	5.0721			v11458	4.71376			v11458	4.42645			v11458	3.92117
v11459	5.97991			v11459	5.56681			v11459	5.01825			v11459	4.62194			v11459	4.3109			v11459	3.80438
v1146	658.852			v1146	591.344			v1146	520.764			v1146	451.228			v1146	378.687			v1146	319.972
v11460	5.61082			v11460	5.33535			v11460	5.0766			v11460	4.75068			v11460	4.41655			v11460	4.05659
v11461	6.38784			v11461	5.95418			v11461	5.41464			v11461	4.99186			v11461	4.59488			v11461	4.22154
v11462	6.44164			v11462	6.05769			v11462	5.28617			v11462	4.43747			v11462	4.02334			v11462	3.69027
v11463	6.40175			v11463	6.12845			v11463	5.59577			v11463	4.75997			v11463	4.36963			v11463	3.97309
v11464	12.0375			v11464	11.24			v11464	9.77464			v11464	8.50557			v11464	7.70806			v11464	6.92803
v11465	14.8416			v11465	13.7637			v11465	11.7808			v11465	10.2535			v11465	9.25921			v11465	8.22506
v11466	17.3484			v11466	15.6156			v11466	13.3239			v11466	11.6354			v11466	10.4209			v11466	9.15615
v11467	22.141			v11467	20.2115			v11467	17.5992			v11467	15.6308			v11467	14.1219			v11467	12.213
v11468	25.9083			v11468	23.4255			v11468	20.606			v11468	18.4933			v11468	16.7226			v11468	14.5926
v11469	38.0526			v11469	34.2332			v11469	27.381			v11469	23.8969			v11469	21.7795			v11469	19.1766
v1147	1379.31			v1147	1241.45			v1147	1062.67			v1147	885.706			v1147	731.438			v1147	599.748
v11470	51.6824			v11470	46.8403			v11470	37.4102			v11470	31.8375			v11470	28.5782			v11470	25.5252
v11471	58.8339			v11471	53.3882			v11471	43.295			v11471	36.8717			v11471	33.1825			v11471	29.6962
v11472	60.5205			v11472	54.9559			v11472	44.425			v11472	37.5121			v11472	33.7085			v11472	30.1831
v11473	34.1005			v11473	31.3176			v11473	27.8697			v11473	25.0496			v11473	22.7817			v11473	20.2759
v11474	29.2659			v11474	26.6646			v11474	23.4932			v11474	20.7664			v11474	18.6947			v11474	16.7075
v11475	29.2425			v11475	26.4982			v11475	23.5749			v11475	20.6075			v11475	18.3566			v11475	16.2033
v11476	23.55			v11476	21.2177			v11476	19.2211			v11476	17.7504			v11476	15.9378			v11476	13.8949
v11477	22.8093			v11477	20.6774			v11477	18.9742			v11477	17.5947			v11477	15.7848			v11477	13.7728
v11478	20.7207			v11478	19.4585			v11478	18.2195			v11478	17.0512			v11478	15.2888			v11478	13.3411
v11479	19.0475			v11479	17.776			v11479	16.5314			v11479	15.5564			v11479	14.2718			v11479	12.6278
v1148	2511.78			v1148	2148.72			v1148	1766.88			v1148	1491.64			v1148	1230.11			v1148	991.674
v11480	32.348			v11480	28.1441			v11480	24.0946			v11480	22.6765			v11480	20.95			v11480	18.6848
v11481	33.8336			v11481	29.562			v11481	25.2188			v11481	23.6563			v11481	21.9633			v11481	19.6625
v11482	33.4093			v11482	29.2379			v11482	24.977			v11482	23.4197			v11482	21.8632			v11482	19.6287
v11483	38.5786			v11483	33.9293			v11483	28.9205			v11483	26.7694			v11483	24.7547			v11483	22.0202
v11484	27.3124			v11484	25.5884			v11484	22.8245			v11484	20.8641			v11484	19.3797			v11484	17.5347
v11485	28.327			v11485	26.3952			v11485	23.4139			v11485	21.5803			v11485	19.8828			v11485	18.0579
v11486	33.9941			v11486	30.7827			v11486	27.2525			v11486	24.3582			v11486	22.2021			v11486	19.5259
v11487	34.6922			v11487	31.4059			v11487	27.9617			v11487	25.1865			v11487	23.0978			v11487	20.3926
v11488	31.5728			v11488	28.6392			v11488	25.5577			v11488	23.0469			v11488	21.1626			v11488	18.6762
v11489	30.9325			v11489	27.6299			v11489	24.3656			v11489	21.7296			v11489	19.7774			v11489	17.8222
v1149	1821.06			v1149	1534.48			v1149	1257.43			v1149	1086.09			v1149	893.37			v1149	719.459
v11490	32.6469			v11490	29.274			v11490	24.7189			v11490	21.9287			v11490	19.9612			v11490	17.987
v11491	30.2472			v11491	27.2303			v11491	22.8437			v11491	20.2073			v11491	18.3595			v11491	16.5498
v11492	32.2831			v11492	29.7366			v11492	26.5887			v11492	23.6057			v11492	21.5438			v11492	19.7324
v11493	32.2077			v11493	29.6627			v11493	26.5161			v11493	23.5351			v11493	21.4647			v11493	19.6549
v11494	49.3786			v11494	45.3623			v11494	32.3963			v11494	27.9025			v11494	24.7092			v11494	21.9957
v11495	30.8315			v11495	28.4844			v11495	25.5609			v11495	22.1867			v11495	19.8356			v11495	17.8412
v11496	277.606			v11496	250.829			v11496	223.902			v11496	203.905			v11496	185.29			v11496	166.434
v11497	35.266			v11497	32.3945			v11497	29.1842			v11497	25.0777			v11497	22.3173			v11497	19.9065
v11498	328.353			v11498	293.636			v11498	261.038			v11498	236.099			v11498	215.161			v11498	189.897
v11499	29.0842			v11499	26.5849			v11499	23.8408			v11499	20.8172			v11499	18.7293			v11499	17.0799
v115	2530.74			v115	2184.5			v115	1864.31			v115	1543.23			v115	1236.66			v115	998.401
v1150	1716.77			v1150	1446.63			v1150	1210.37			v1150	1025.88			v1150	868.492			v1150	716.904
v11500	260.604			v11500	242.182			v11500	222.078			v11500	204.543			v11500	187.97			v11500	168.638
v11501	1.34134			v11501	1.29082			v11501	1.15933			v11501	0.974944			v11501	0.907151			v11501	0.841669
v11502	243.999			v11502	228.48			v11502	214.767			v11502	200.876			v11502	184.448			v11502	165.193
v11503	382.565			v11503	346.59			v11503	310.791			v11503	282.635			v11503	257.499			v11503	229.089
v11504	380.965			v11504	344.551			v11504	307.758			v11504	278.271			v11504	252.292			v11504	226.184
v11505	260.355			v11505	244.121			v11505	226.32			v11505	209.457			v11505	191.81			v11505	171.992
v11506	312.576			v11506	284.787			v11506	257.84			v11506	233.283			v11506	213.59			v11506	190.383
v11507	314.428			v11507	285.852			v11507	260.209			v11507	237.318			v11507	218.391			v11507	195.835
v11508	44.0166			v11508	41.2202			v11508	35.7923			v11508	31.484			v11508	27.9855			v11508	23.9172
v11509	319.4			v11509	288.61			v11509	263.207			v11509	240.516			v11509	221.714			v11509	198.606
v1151	880.162			v1151	759.484			v1151	648.72			v1151	561.504			v1151	482.073			v1151	412.926
v11510	27.4963			v11510	25.6103			v11510	21.8032			v11510	18.6572			v11510	16.5791			v11510	15.0334
v11511	320.835			v11511	290.209			v11511	266.142			v11511	244.982			v11511	224.681			v11511	201.338
v11512	57.6736			v11512	53.6707			v11512	46.2952			v11512	40.4402			v11512	35.2957			v11512	29.5217
v11513	50.2032			v11513	47.2948			v11513	40.7884			v11513	35.78			v11513	31.3191			v11513	25.8157
v11514	65.2184			v11514	59.0909			v11514	51.5574			v11514	44.8256			v11514	40.3917			v11514	34.2914
v11515	101.84			v11515	79.9676			v11515	67.7557			v11515	59.981			v11515	53.8099			v11515	48.4995
v11516	123.801			v11516	96.0348			v11516	79.6832			v11516	70.7509			v11516	62.5482			v11516	56.6699
v11517	179.28			v11517	146.948			v11517	127.437			v11517	115.633			v11517	103.967			v11517	95.4168
v11518	139.769			v11518	108.995			v11518	91.2544			v11518	80.7242			v11518	70.3106			v11518	62.9987
v11519	111.82			v11519	92.4036			v11519	79.8894			v11519	71.417			v11519	63.1121			v11519	56.5897
v1152	256.52			v1152	232.951			v1152	210.109			v1152	188.156			v1152	165.183			v1152	145.944
v11520	166.944			v11520	138.571			v11520	115.826			v11520	105.119			v11520	92.6338			v11520	79.499
v11521	115.248			v11521	99.2564			v11521	85.9531			v11521	77.0889			v11521	67.8731			v11521	58.3958
v11522	108.629			v11522	93.9209			v11522	81.9685			v11522	73.2837			v11522	63.4971			v11522	54.1629
v11523	105.756			v11523	96.6695			v11523	85.6987			v11523	74.0994			v11523	62.9714			v11523	52.564
v11524	110.241			v11524	93.5154			v11524	79.609			v11524	68.5345			v11524	59.7206			v11524	50.7893
v11525	69.425			v11525	59.2678			v11525	49.6437			v11525	41.5883			v11525	35.9309			v11525	30.624
v11526	59.918			v11526	49.9765			v11526	43.7443			v11526	37.6986			v11526	33.2566			v11526	28.4631
v11527	74.4029			v11527	62.612			v11527	54.4767			v11527	47.438			v11527	41.8249			v11527	35.5867
v11528	80.9725			v11528	70.5504			v11528	61.4478			v11528	54.0932			v11528	47.8507			v11528	40.7809
v11529	67.9465			v11529	58.2097			v11529	50.5912			v11529	44.5367			v11529	39.0285			v11529	32.7399
v1153	143.924			v1153	130.672			v1153	118.147			v1153	105.191			v1153	93.9945			v1153	84.4356
v11530	57.6175			v11530	49.5507			v11530	42.9959			v11530	38.3277			v11530	33.9203			v11530	29.0327
v11531	51.3579			v11531	43.7384			v11531	37.559			v11531	33.4982			v11531	30.021			v11531	25.6318
v11532	52.878			v11532	43.7337			v11532	36.9279			v11532	32.5277			v11532	28.9766			v11532	24.5224
v11533	70.4557			v11533	52.6281			v11533	44.701			v11533	39.3502			v11533	34.3372			v11533	28.0386
v11534	73.108			v11534	56.2957			v11534	47.8002			v11534	41.7638			v11534	36.2977			v11534	30.0042
v11535	63.4051			v11535	47.8932			v11535	41.5024			v11535	36.4453			v11535	31.9073			v11535	26.8308
v11536	64.9741			v11536	48.9999			v11536	42.424			v11536	37.2475			v11536	32.6964			v11536	27.5493
v11537	70.3206			v11537	56.303			v11537	47.9492			v11537	41.8555			v11537	36.4617			v11537	30.5672
v11538	62.6538			v11538	53.2607			v11538	45.3478			v11538	39.3241			v11538	34.3974			v11538	28.8658
v11539	47.8524			v11539	41.2687			v11539	36.0611			v11539	31.9514			v11539	28.1275			v11539	24.1483
v1154	198.347			v1154	178.192			v1154	159.525			v1154	139.98			v1154	121.399			v1154	106.982
v11540	41.9672			v11540	36.0305			v11540	30.8322			v11540	26.7894			v11540	23.5188			v11540	19.8785
v11541	39.9121			v11541	34.549			v11541	29.9417			v11541	26.1141			v11541	23.109			v11541	19.6655
v11542	44.8228			v11542	38.5059			v11542	32.8854			v11542	28.3712			v11542	24.6825			v11542	21.0933
v11543	43.895			v11543	37.2557			v11543	32.8612			v11543	28.9577			v11543	25.317			v11543	21.7559
v11544	47.8879			v11544	44.0709			v11544	39.0185			v11544	33.6046			v11544	29.3417			v11544	24.4782
v11545	46.0109			v11545	42.818			v11545	38.5407			v11545	33.5142			v11545	29.0959			v11545	24.2591
v11546	44.6934			v11546	41.6317			v11546	37.6296			v11546	33.2511			v11546	28.5145			v11546	23.2255
v11547	46.5444			v11547	43.4693			v11547	39.3977			v11547	34.9289			v11547	30.1041			v11547	24.591
v11548	42.5244			v11548	40.1572			v11548	36.4194			v11548	32.3978			v11548	27.9712			v11548	23.0302
v11549	41.9189			v11549	40.0126			v11549	36.5884			v11549	32.851			v11549	28.3916			v11549	23.4335
v1155	356.253			v1155	310.927			v1155	267.93			v1155	233.691			v1155	198.222			v1155	170.463
v11550	43.8787			v11550	41.6423			v11550	38.1699			v11550	34.3606			v11550	29.8001			v11550	24.0963
v11551	42.5703			v11551	40.1187			v11551	36.8939			v11551	32.9049			v11551	28.2046			v11551	22.682
v11552	41.4755			v11552	39.0567			v11552	35.8764			v11552	31.97			v11552	27.9206			v11552	22.6883
v11553	43.8059			v11553	41.2756			v11553	36.8443			v11553	32.8556			v11553	28.3199			v11553	22.7215
v11554	35.3715			v11554	33.2203			v11554	29.5874			v11554	26.6245			v11554	23.2209			v11554	18.732
v11555	33.4078			v11555	31.392			v11555	28.8752			v11555	26.1106			v11555	22.8046			v11555	18.3555
v11556	155.497			v11556	132.785			v11556	107.311			v11556	89.7118			v11556	78.4787			v11556	69.4916
v11557	35.1328			v11557	33.0838			v11557	30.5009			v11557	27.6923			v11557	24.2387			v11557	19.489
v11558	102.281			v11558	90.9118			v11558	73.423			v11558	62.2968			v11558	55.1401			v11558	48.3367
v11559	34.7675			v11559	32.7475			v11559	30.2083			v11559	27.5157			v11559	24.1069			v11559	19.5073
v1156	249.895			v1156	222.837			v1156	196.255			v1156	172.488			v1156	151.701			v1156	131.972
v11560	80.4399			v11560	70.167			v11560	57.1758			v11560	47.8035			v11560	41.3366			v11560	35.6797
v11561	32.2904			v11561	30.5785			v11561	28.0254			v11561	25.3476			v11561	22.2648			v11561	17.8899
v11562	83.449			v11562	72.9204			v11562	61.8742			v11562	50.9268			v11562	42.7494			v11562	37.0929
v11563	32.6646			v11563	30.9863			v11563	28.5262			v11563	25.8419			v11563	22.7557			v11563	18.276
v11564	48.6118			v11564	43.9854			v11564	38.6375			v11564	32.4249			v11564	27.7422			v11564	23.6843
v11565	33.9756			v11565	32.222			v11565	29.6242			v11565	26.8728			v11565	23.6085			v11565	19.1541
v11566	50.8235			v11566	47.8207			v11566	42.7066			v11566	36.4532			v11566	31.5444			v11566	27.5443
v11567	34.8112			v11567	32.9627			v11567	30.4391			v11567	27.8621			v11567	24.5903			v11567	19.9256
v11568	67.5411			v11568	63.2493			v11568	56.2017			v11568	47.9828			v11568	41.8121			v11568	35.5973
v11569	37.5562			v11569	35.5924			v11569	32.8703			v11569	29.9426			v11569	26.3272			v11569	21.1025
v1157	1.61581			v1157	1.60935			v1157	1.57535			v1157	1.46771			v1157	1.43467			v1157	1.36958
v11570	73.0525			v11570	68.547			v11570	61.4336			v11570	53.1789			v11570	46.1587			v11570	39.2806
v11571	49.7485			v11571	43.9547			v11571	40.1198			v11571	34.5847			v11571	30.2304			v11571	24.3238
v11572	80.9215			v11572	75.6965			v11572	67.529			v11572	58.3686			v11572	50.3161			v11572	42.8549
v11573	78.2133			v11573	67.3269			v11573	59.5899			v11573	52.2233			v11573	46.1383			v11573	38.1509
v11574	89.2842			v11574	82.8918			v11574	72.3301			v11574	62.0868			v11574	52.0078			v11574	44.1761
v11575	77.9156			v11575	66.6621			v11575	58.5417			v11575	50.855			v11575	44.7909			v11575	36.4788
v11576	116.125			v11576	104.936			v11576	89.2311			v11576	74.8766			v11576	63.2047			v11576	53.5428
v11577	158.98			v11577	137.855			v11577	118.08			v11577	99.4307			v11577	83.6397			v11577	70.6913
v11578	115.138			v11578	98.1455			v11578	82.6589			v11578	68.5887			v11578	57.8973			v11578	48.9938
v11579	105.56			v11579	89.8771			v11579	76.3996			v11579	63.1684			v11579	54.0424			v11579	45.9868
v1158	1.61581			v1158	1.60935			v1158	1.57535			v1158	1.46771			v1158	1.43467			v1158	1.36958
v11580	98.9848			v11580	84.0463			v11580	71.3126			v11580	58.9276			v11580	50.2708			v11580	42.7837
v11581	101.023			v11581	86.0855			v11581	73.2469			v11581	60.5452			v11581	51.3153			v11581	42.6183
v11582	6.42788			v11582	6.34525			v11582	6.33456			v11582	5.92761			v11582	5.1972			v11582	4.529
v11583	17.6731			v11583	16.2947			v11583	14.8598			v11583	13.6598			v11583	12.5408			v11583	11.3205
v11584	23.6801			v11584	21.6708			v11584	19.4079			v11584	17.7392			v11584	16.2268			v11584	14.6583
v11585	38.7939			v11585	36.2921			v11585	26.1755			v11585	23.3793			v11585	20.7954			v11585	18.5363
v11586	40.0394			v11586	37.485			v11586	27.0888			v11586	24.1479			v11586	21.4266			v11586	19.1029
v11587	34.1244			v11587	31.8445			v11587	22.8133			v11587	20.2206			v11587	17.8363			v11587	15.6776
v11588	24.4292			v11588	22.4223			v11588	20.3309			v11588	18.0985			v11588	16.0422			v11588	14.0727
v11589	26.495			v11589	24.3874			v11589	22.2576			v11589	19.9672			v11589	17.714			v11589	15.8038
v1159	3.33162			v1159	3.22188			v1159	3.0397			v1159	2.75418			v1159	2.40354			v1159	2.14802
v11590	22.4827			v11590	20.6423			v11590	18.7456			v11590	16.7013			v11590	14.8226			v11590	13.1078
v11591	24.2555			v11591	22.6559			v11591	20.4964			v11591	16.649			v11591	12.876			v11591	10.5346
v11592	24.8044			v11592	23.1612			v11592	20.9908			v11592	17.09			v11592	13.1819			v11592	10.756
v11593	29.4611			v11593	27.6024			v11593	24.8784			v11593	20.3643			v11593	15.9819			v11593	13.168
v11594	27.6913			v11594	25.6418			v11594	22.9417			v11594	18.8409			v11594	15.9069			v11594	13.6898
v11595	120.219			v11595	116.077			v11595	27.987			v11595	22.8479			v11595	19.1164			v11595	16.3063
v11596	117.133			v11596	113.02			v11596	26.9521			v11596	21.9534			v11596	18.3051			v11596	15.545
v11597	29.8743			v11597	27.4656			v11597	24.7048			v11597	20.1884			v11597	17.0467			v11597	14.638
v11598	34.8054			v11598	32.2787			v11598	28.9606			v11598	23.3556			v11598	18.8572			v11598	15.4024
v11599	37.6824			v11599	34.7711			v11599	31.2161			v11599	25.1919			v11599	20.2709			v11599	16.5805
v116	2008.84			v116	1739.78			v116	1516.27			v116	1251.41			v116	1022.66			v116	829.399
v1160	96.3416			v1160	90.668			v1160	84.924			v1160	78.7219			v1160	73.354			v1160	68.1691
v11600	35.8722			v11600	33.0451			v11600	29.6425			v11600	23.9072			v11600	19.4022			v11600	15.7056
v11601	26.5212			v11601	23.8184			v11601	21.5556			v11601	18.3396			v11601	14.7948			v11601	12.3788
v11602	1.42034			v11602	1.12333			v11602	0.893084			v11602	0.727081			v11602	0.365683			v11602	0.253547
v11603	7.62498			v11603	6.8242			v11603	6.31697			v11603	5.70233			v11603	5.02532			v11603	4.51018
v11604	13.9269			v11604	12.7322			v11604	11.7426			v11604	9.88988			v11604	8.60411			v11604	7.76606
v11605	10.1638			v11605	9.19402			v11605	8.55023			v11605	7.64938			v11605	6.76241			v11605	6.11644
v11606	16.0833			v11606	14.589			v11606	12.7524			v11606	10.1982			v11606	8.84879			v11606	7.93967
v11607	16.3414			v11607	14.8365			v11607	12.832			v11607	10.1984			v11607	8.62098			v11607	7.70058
v11608	9.38187			v11608	8.45686			v11608	7.10886			v11608	5.45986			v11608	4.43898			v11608	3.99863
v11609	6.41448			v11609	5.7345			v11609	4.82622			v11609	3.77501			v11609	3.11367			v11609	2.68021
v1161	911.96			v1161	816.431			v1161	732.1			v1161	641.37			v1161	565.162			v1161	504.102
v11610	6.43148			v11610	5.75173			v11610	4.84592			v11610	3.79591			v11610	3.13042			v11610	2.66191
v11611	25.7795			v11611	23.3972			v11611	20.6093			v11611	17.5343			v11611	15.3261			v11611	13.6082
v11612	27.2655			v11612	24.8784			v11612	22.1765			v11612	19.1685			v11612	16.6794			v11612	14.9292
v11613	29.7879			v11613	27.3303			v11613	24.3006			v11613	21.003			v11613	18.0631			v11613	16.1165
v11614	31.0481			v11614	28.3888			v11614	25.3563			v11614	22.0657			v11614	19.2364			v11614	17.046
v11615	34.116			v11615	30.9796			v11615	26.5743			v11615	22.4405			v11615	19.3883			v11615	16.9011
v11616	38.2968			v11616	33.3161			v11616	29.6968			v11616	25.7923			v11616	22.2976			v11616	19.711
v11617	38.5962			v11617	36.1762			v11617	32.2674			v11617	28.4131			v11617	24.8277			v11617	22.2216
v11618	47.9014			v11618	41.7606			v11618	36.0035			v11618	30.868			v11618	26.7532			v11618	23.7701
v11619	43.7647			v11619	38.1664			v11619	32.687			v11619	28.0225			v11619	24.1722			v11619	21.4495
v1162	1021.7			v1162	909.995			v1162	806.105			v1162	703.74			v1162	617.843			v1162	545.043
v11620	32.9409			v11620	28.3513			v11620	25.4177			v11620	22.2054			v11620	19.2281			v11620	16.9424
v11621	29.8488			v11621	24.4964			v11621	21.8494			v11621	19.1715			v11621	16.5873			v11621	14.7797
v11622	24.5443			v11622	19.9481			v11622	17.1505			v11622	14.9571			v11622	12.9034			v11622	11.4396
v11623	14.7283			v11623	13.0813			v11623	11.44			v11623	10.2582			v11623	9.16555			v11623	8.03173
v11624	13.9875			v11624	12.7847			v11624	11.4032			v11624	10.2636			v11624	9.24409			v11624	8.20673
v11625	14.3899			v11625	13.2906			v11625	11.8292			v11625	10.7303			v11625	9.84745			v11625	8.94429
v11626	30.7853			v11626	26.2423			v11626	19.8758			v11626	16.4029			v11626	13.8827			v11626	12.4932
v11627	22.5131			v11627	19.5534			v11627	16.4365			v11627	14.1151			v11627	12.3108			v11627	11.0089
v11628	23.0152			v11628	20.6744			v11628	17.73			v11628	15.2766			v11628	13.4621			v11628	11.8777
v11629	18.0506			v11629	14.5583			v11629	13.3956			v11629	12.1586			v11629	10.6931			v11629	9.60454
v1163	451.659			v1163	416.478			v1163	379.963			v1163	350.497			v1163	318.55			v1163	289.469
v11630	14.0864			v11630	12.3479			v11630	11.0487			v11630	9.88356			v11630	9.04225			v11630	8.24557
v11631	14.9877			v11631	13.082			v11631	11.6719			v11631	10.5335			v11631	9.43363			v11631	8.41025
v11632	26.3879			v11632	23.1497			v11632	20.0543			v11632	17.4964			v11632	15.2913			v11632	13.5295
v11633	30.7894			v11633	26.9913			v11633	22.6694			v11633	19.3189			v11633	16.7447			v11633	14.3045
v11634	27.294			v11634	23.7543			v11634	19.695			v11634	16.6448			v11634	14.2629			v11634	12.2898
v11635	22.9393			v11635	21.0993			v11635	17.8902			v11635	15.2503			v11635	13.3495			v11635	11.4106
v11636	23.2529			v11636	21.6782			v11636	19.7825			v11636	17.3669			v11636	15.3987			v11636	13.2992
v11637	39.7756			v11637	36.5824			v11637	31.9109			v11637	27.9855			v11637	24.8338			v11637	21.5566
v11638	36.7086			v11638	32.4397			v11638	28.1174			v11638	24.8859			v11638	22.0718			v11638	19.7128
v11639	31.6629			v11639	28.6308			v11639	25.2002			v11639	22.5173			v11639	19.7704			v11639	17.4722
v1164	407.6			v1164	376.387			v1164	343.299			v1164	315.158			v1164	290.557			v1164	263.368
v11640	21.7962			v11640	19.3888			v11640	17.5343			v11640	15.8778			v11640	14.4051			v11640	13.1524
v11641	22.8509			v11641	20.8222			v11641	18.0194			v11641	16.0597			v11641	14.4006			v11641	12.9381
v11642	25.9559			v11642	23.7872			v11642	20.7343			v11642	18.3228			v11642	16.2159			v11642	14.6316
v11643	23.3715			v11643	21.5166			v11643	19.9763			v11643	18.0058			v11643	16.1703			v11643	14.6111
v11644	22.8424			v11644	20.9226			v11644	19.4358			v11644	17.309			v11644	15.6705			v11644	14.1376
v11645	20.9625			v11645	19.4164			v11645	18.09			v11645	16.0363			v11645	14.3854			v11645	13.035
v11646	28.5246			v11646	26.8563			v11646	24.9866			v11646	22.3173			v11646	17.7912			v11646	15.7585
v11647	31.0917			v11647	29.2475			v11647	26.8421			v11647	23.9489			v11647	19.1912			v11647	17.1341
v11648	30.089			v11648	28.2654			v11648	25.8715			v11648	23.241			v11648	20.2042			v11648	17.5213
v11649	29.9705			v11649	11.9238			v11649	2.87817			v11649	2.19054			v11649	1.97595			v11649	1.79286
v1165	413.294			v1165	380.016			v1165	345.601			v1165	316.953			v1165	291.279			v1165	263.093
v11650	36.0195			v11650	33.832			v11650	30.7882			v11650	27.5006			v11650	23.9964			v11650	20.8278
v11651	36.5098			v11651	34.3321			v11651	31.2053			v11651	28.1122			v11651	24.6353			v11651	21.5403
v11652	33.1754			v11652	31.5204			v11652	28.8401			v11652	25.5892			v11652	22.3663			v11652	19.5211
v11653	56.13			v11653	53.1345			v11653	48.369			v11653	42.6883			v11653	37.5646			v11653	32.9294
v11654	63.9211			v11654	59.9399			v11654	55.0852			v11654	49.2893			v11654	43.9972			v11654	37.5444
v11655	64.3495			v11655	59.8796			v11655	55.7188			v11655	49.5068			v11655	44.4621			v11655	37.5221
v11656	68.887			v11656	63.9732			v11656	58.951			v11656	52.2711			v11656	46.8048			v11656	40.5012
v11657	56.6654			v11657	52.7722			v11657	48.8414			v11657	43.2539			v11657	38.5763			v11657	34.0643
v11658	52.3465			v11658	48.6905			v11658	44.8426			v11658	39.2499			v11658	34.9733			v11658	29.5637
v11659	22.8834			v11659	21.5955			v11659	19.5988			v11659	17.2941			v11659	15.1608			v11659	13.1054
v1166	127.735			v1166	121.048			v1166	113.259			v1166	105.342			v1166	96.2946			v1166	87.3664
v11660	13.5081			v11660	12.8271			v11660	11.8557			v11660	10.7239			v11660	9.46348			v11660	8.13855
v11661	12.1111			v11661	11.6609			v11661	10.9391			v11661	9.56963			v11661	8.69493			v11661	7.53565
v11662	11.9138			v11662	11.4241			v11662	10.7079			v11662	9.43956			v11662	8.76456			v11662	7.60945
v11663	10.2876			v11663	9.83121			v11663	9.17527			v11663	8.14052			v11663	7.49037			v11663	6.68998
v11664	7.77736			v11664	7.5011			v11664	7.10271			v11664	6.25336			v11664	5.65827			v11664	5.00027
v11665	7.59704			v11665	7.28858			v11665	6.9187			v11665	6.56534			v11665	6.10777			v11665	5.43538
v11666	7.46389			v11666	7.14841			v11666	6.74384			v11666	6.35868			v11666	5.98695			v11666	5.40727
v11667	8.40209			v11667	8.10257			v11667	7.72514			v11667	7.25358			v11667	6.6173			v11667	5.90439
v11668	5.68394			v11668	5.44248			v11668	5.12875			v11668	4.81781			v11668	4.48242			v11668	4.01418
[truncated: 16,156 more rows]

## Sheet: Fig2a_bird_WE_200km
0Ma				1Ma				2Ma				3Ma				4Ma				5Ma
[truncated: 5,249 more rows]

## Sheet: Fig2a_bird_WE_400km
0Ma				1Ma				2Ma				3Ma				4Ma				5Ma
[truncated: 1,593 more rows]

[truncated: 24 more sheets: Fig2a_bird_WE_800km, Fig2b_amphibian_WE_50km, Fig2b_amphibian_WE_100km, Fig2b_amphibian_WE_200km, Fig2b_amphibian_WE_400km, Fig2b_amphibian_WE_800km, Fig3a_bird_PE_50km, Fig3a_bird_PE_100km, Fig3a_bird_PE_200km, Fig3a_bird_PE_400km, Fig3a_bird_PE_800km, Fig3b_amphibian_PE_50km, Fig3b_amphibian_PE_100km, Fig3b_amphibian_PE_200km, Fig3b_amphibian_PE_400km, Fig3b_amphibian_PE_800km, Fig4a_bird_WE_environment, Fig4a_bird_PE_environment, Fig4b_amphibian_WE_environment, Fig4b_amphibian_PE_environment …]
